# Supplementary material for: 2-(4-tert-Butyl­phen­yl)-5-{3,4-dibutoxy-5-[5-(4-tert-butyl­phen­yl)-1,3,4-oxadiazol-2-yl]-2-thienyl}-1,3,4-oxadiazole
Source: Acta Crystallogr Sect E Struct Rep Online. 2008 Oct 22;64(Pt 11):o2154. doi: 10.1107/S1600536808033953 (PMC2959615; doi:10.1107/S1600536808033953)
Supplement: Supplementary file 1 [file e-64-o2154-sup1.cif]

##############################################################################
###                                                                        ###
###        Electronic paper (Acta Crystallographica Section E)             ###
###                                                                        ###
##############################################################################
#                                                                            #
# This CIF contains the data in a paper accepted for publication in Acta     #
# Crystallographica Section E. It conforms to the requirements of Notes      #
# for Authors for Section E, and has been peer reviewed under the auspices   #
# of the IUCr Commission on Journals.                                        #
#                                                                            #
# Full details of the Crystallographic Information File format               #
# are given in the paper "The Crystallographic Information File (CIF):       #
# a New Standard Archive File for Crystallography" by S. R. Hall, F. H.      #
# Allen and I. D. Brown [Acta Cryst. (1991), A47, 655-685].                  #
#                                                                            #
# The current version of the core CIF dictionary is obtainable from          #
# ftp://ftp.iucr.org/pub/cif_core.dic. The current version number is 2.4.    #
#                                                                            #
# Software is freely available for graphical display of the structure(s) in  #
# this CIF.  For information consult the CIF home page http://www.iucr.org/  #
# cif/home.html                                                              #
#                                                                            #
# This file may be used for bona fide research purposes within the           #
# scientific community so long as proper attribution is given to the journal # 
# article from which it was obtained.                                        #
#                                                                            #
##############################################################################
                                             
data_global
_audit_creation_method     'from SHELXL97 CIF and IUCr SHELXL97-template'
_journal_date_recd_electronic     2008-10-13
_journal_date_accepted     2008-10-17
_journal_name_full     'Acta Crystallographica, Section E'
_journal_year     2008
_journal_volume     64
_journal_issue     11
_journal_page_first     o2154
_journal_page_last     o2154
_journal_paper_category     QO
_journal_coeditor_code     HB2818
_publ_contact_author_name     'Wang, Hai-bo'
_publ_contact_author_address
;
College of Science
Nanjing University of Technolgy
Xinmofan Road No.5 Nanjing
Nanjing 210009
People's Republic of China
;
_publ_contact_author_email     wanghaibo@njut.edu.cn
_publ_contact_author_fax     '86 25  83369345'
_publ_contact_author_phone     '86 25 83587440'
_publ_section_title
;\
2-(4-<i>tert</i>-Butylphenyl)-5-{3,4-dibutoxy-5-[5-(4-<i>tert</i>-butylphenyl)-\
1,3,4-oxadiazol-2-yl]-2-thienyl}-1,3,4-oxadiazole
;
loop_
    _publ_author_name
    _publ_author_address
    'Guan, Jian-ning'
;
College of Science
Nanjing University of Technology
Xinmofan Road No. 5 Nanjing
Nanjing 210009
People's Republic of China
;
    'Li, Hai-lin'
;
College of Science
Nanjing University of Technology
Xinmofan Road No. 5 Nanjing
Nanjing 210009
People's Republic of China
;
    'Han, Lu-na'
;
College of Science
Nanjing University of Technology
Xinmofan Road No. 5 Nanjing
Nanjing 210009
People's Republic of China
;
    'Wang, Hai-bo'
;
College of Science
Nanjing University of Technology
Xinmofan Road No. 5 Nanjing
Nanjing 210009
People's Republic of China
;
data_I
_chemical_name_systematic
;
2-(4-<i>tert</i>-Butylphenyl)-5-{3,4-dibutoxy-5-[5-(4-<i>tert</i>-butylphenyl)-
1,3,4-oxadiazol-2-yl]-2-thienyl}-1,3,4-oxadiazole
;
_chemical_name_common     ?
_chemical_formula_moiety     'C36 H44 N4 O4 S'
_chemical_formula_sum     'C36 H44 N4 O4 S'
_chemical_formula_iupac     'C36 H44 N4 O4 S'
_chemical_formula_weight     628.81
_chemical_melting_point     421
_symmetry_cell_setting     monoclinic
_symmetry_space_group_name_H-M     'P 21/c'
_symmetry_space_group_name_Hall     '-P 2ybc'
loop_
    _symmetry_equiv_pos_as_xyz
    'x, y, z'
    '-x, y+1/2, -z+1/2'
    '-x, -y, -z'
    'x, -y-1/2, z-1/2'
_cell_length_a     19.421(4)
_cell_length_b     17.387(4)
_cell_length_c     10.424(2)
_cell_angle_alpha     90.00
_cell_angle_beta     94.24(3)
_cell_angle_gamma     90.00
_cell_volume     3510.3(12)
_cell_formula_units_Z     4
_cell_measurement_reflns_used     25
_cell_measurement_theta_min     9
_cell_measurement_theta_max     12
_cell_measurement_temperature     293(2)
_exptl_crystal_description     Block
_exptl_crystal_colour     yellow
_exptl_crystal_size_max     0.20
_exptl_crystal_size_mid     0.10
_exptl_crystal_size_min     0.10
_exptl_crystal_density_diffrn     1.190
_exptl_crystal_density_meas     ?
_exptl_crystal_density_method     'not measured'
_exptl_crystal_F_000     1344
_exptl_absorpt_coefficient_mu     0.135
_exptl_absorpt_correction_type     psi-scan
_exptl_absorpt_process_details     '(North <i>et al.</i>,  1968)'
_exptl_absorpt_correction_T_min     0.974
_exptl_absorpt_correction_T_max     0.987
_exptl_special_details
;
;
_diffrn_ambient_temperature     293(2)
_diffrn_radiation_type     MoK\a
_diffrn_radiation_wavelength     0.71073
_diffrn_radiation_source     'fine-focus sealed tube'
_diffrn_radiation_monochromator     graphite
_diffrn_measurement_device_type     'Enraf--Nonius CAD-4'
_diffrn_measurement_method     \w/2\q
_diffrn_detector_area_resol_mean     ?
_diffrn_reflns_number     6675
_diffrn_reflns_av_R_equivalents     0.0318
_diffrn_reflns_av_sigmaI/netI     0.0623
_diffrn_reflns_theta_min     1.05
_diffrn_reflns_theta_max     25.19
_diffrn_reflns_theta_full     25.19
_diffrn_measured_fraction_theta_max     0.996
_diffrn_measured_fraction_theta_full     0.996
_diffrn_reflns_limit_h_min     -23
_diffrn_reflns_limit_h_max     23
_diffrn_reflns_limit_k_min     0
_diffrn_reflns_limit_k_max     20
_diffrn_reflns_limit_l_min     0
_diffrn_reflns_limit_l_max     12
_diffrn_standards_number     3
_diffrn_standards_interval_count     200
_diffrn_standards_interval_time     2h
_diffrn_standards_decay_%     0
_refine_special_details
;
Refinement of <i>F</i>^2^ against ALL reflections. The weighted <i>R</i>-factor
<i>wR</i> and goodness of fit <i>S</i> are based on <i>F</i>^2^, conventional
<i>R</i>-factors <i>R</i> are based on <i>F</i>, with <i>F</i> set to zero for
negative <i>F</i>^2^. The threshold expression of <i>F</i>^2^ >
\s(<i>F</i>^2^) is used only for calculating <i>R</i>-factors(gt) <i>etc</i>.
and is not relevant to the choice of reflections for refinement.
<i>R</i>-factors based on <i>F</i>^2^ are statistically about twice as large
as those based on <i>F</i>, and <i>R</i>- factors based on ALL data will be
even larger.
;
_reflns_number_total     6295
_reflns_number_gt     2847
_reflns_threshold_expression     I>2\s(I)
_refine_ls_structure_factor_coef     Fsqd
_refine_ls_matrix_type     full
_refine_ls_R_factor_all     0.1811
_refine_ls_R_factor_gt     0.0845
_refine_ls_wR_factor_gt     0.1331
_refine_ls_wR_factor_ref     0.1641
_refine_ls_goodness_of_fit_ref     1.058
_refine_ls_restrained_S_all     1.069
_refine_ls_number_reflns     6295
_refine_ls_number_parameters     391
_refine_ls_number_restraints     138
_refine_ls_hydrogen_treatment     constr
_refine_ls_weighting_scheme     calc
_refine_ls_weighting_details
                'calc w=1/[\s^2^(Fo^2^)+(0.03P)^2^+3P] where P=(Fo^2^+2Fc^2^)/3'
_atom_sites_solution_hydrogens     geom
_atom_sites_solution_primary     direct
_atom_sites_solution_secondary     difmap
_refine_ls_shift/su_max     0.000
_refine_ls_shift/su_mean     0.000
_refine_diff_density_max     0.173
_refine_diff_density_min     -0.212
_refine_ls_extinction_method     none
_refine_ls_extinction_coef     ?
loop_
    _atom_type_symbol
    _atom_type_description
    _atom_type_scat_dispersion_real
    _atom_type_scat_dispersion_imag
    _atom_type_scat_source
    'C' 'C' 0.0033 0.0016
                         'International Tables Vol C Tables 4.2.6.8 and 6.1.1.4'
    'H' 'H' 0.0000 0.0000
                         'International Tables Vol C Tables 4.2.6.8 and 6.1.1.4'
    'N' 'N' 0.0061 0.0033
                         'International Tables Vol C Tables 4.2.6.8 and 6.1.1.4'
    'O' 'O' 0.0106 0.0060
                         'International Tables Vol C Tables 4.2.6.8 and 6.1.1.4'
    'S' 'S' 0.1246 0.1234
                         'International Tables Vol C Tables 4.2.6.8 and 6.1.1.4'
_computing_data_collection     'CAD-4 Software (Enraf--Nonius, 1989)'
_computing_cell_refinement     'CAD-4 Software (Enraf--Nonius, 1989)'
_computing_data_reduction     'XCAD4 (Harms & Wocadlo, 1995)'
_computing_structure_solution     'SHELXS97 (Sheldrick, 2008)'
_computing_structure_refinement     'SHELXL97 (Sheldrick, 2008)'
_computing_molecular_graphics     'SHELXTL (Sheldrick, 2008)'
_computing_publication_material     'SHELXS97 (Sheldrick, 2008)'
loop_
    _atom_site_type_symbol
    _atom_site_label
    _atom_site_fract_x
    _atom_site_fract_y
    _atom_site_fract_z
    _atom_site_U_iso_or_equiv
    _atom_site_adp_type
    _atom_site_calc_flag
    _atom_site_refinement_flags
    _atom_site_occupancy
    _atom_site_disorder_assembly
    _atom_site_disorder_group
    S S 0.21507(6) 0.13771(7) 0.42321(11) 0.0737(4) Uani d . 1 . .
    O O1 0.10436(14) 0.25970(16) 0.6562(2) 0.0669(8) Uani d . 1 . .
    O O2 0.36725(13) 0.19395(15) 0.2071(2) 0.0642(8) Uani d . 1 . .
    O O3 0.21365(18) 0.3469(2) 0.5488(3) 0.0970(11) Uani d . 1 . .
    O O4 0.32043(16) 0.32198(19) 0.3699(3) 0.0894(10) Uani d . 1 . .
    N N1 0.1172(2) 0.1352(2) 0.6394(4) 0.0923(12) Uani d . 1 . .
    N N2 0.0679(2) 0.1487(2) 0.7245(4) 0.0867(12) Uani d . 1 . .
    N N3 0.3300(2) 0.0804(2) 0.2671(4) 0.0836(12) Uani d . 1 . .
    N N4 0.3820(2) 0.0680(2) 0.1858(4) 0.0888(13) Uani d . 1 . .
    C C1 -0.15814(18) 0.3412(2) 1.1340(4) 0.1110(19) Uani d . 1 . .
    H H1B -0.1926 0.3703 1.1743 0.167 Uiso calc R 1 . .
    H H1C -0.1222 0.3265 1.1974 0.167 Uiso calc R 1 . .
    H H1D -0.1788 0.2959 1.0951 0.167 Uiso calc R 1 . .
    C C2 -0.18704(18) 0.4193(2) 0.9408(4) 0.122(2) Uani d . 1 . .
    H H2B -0.2195 0.4461 0.9898 0.183 Uiso d R 1 . .
    H H2C -0.2096 0.3766 0.8970 0.183 Uiso d R 1 . .
    H H2D -0.1696 0.4538 0.8789 0.183 Uiso d R 1 . .
    C C3 -0.0929(2) 0.4586(3) 1.0956(5) 0.1034(18) Uani d . 1 . .
    H H3B -0.1263 0.4876 1.1389 0.155 Uiso calc R 1 . .
    H H3C -0.0733 0.4905 1.0326 0.155 Uiso calc R 1 . .
    H H3D -0.0571 0.4412 1.1571 0.155 Uiso calc R 1 . .
    C C4 -0.1275(2) 0.3906(3) 1.0304(5) 0.0951(17) Uani d . 1 . .
    C C5 -0.0756(2) 0.3445(3) 0.9573(4) 0.0738(13) Uani d . 1 . .
    C C6 -0.0359(2) 0.3824(3) 0.8756(4) 0.0907(15) Uani d . 1 . .
    H H6A -0.0387 0.4357 0.8684 0.109 Uiso calc R 1 . .
    C C7 0.0083(2) 0.3422(3) 0.8037(4) 0.0863(14) Uani d . 1 . .
    H H7A 0.0339 0.3694 0.7469 0.104 Uiso calc R 1 . .
    C C8 0.0163(2) 0.2667(3) 0.8112(4) 0.0670(12) Uani d . 1 . .
    C C9 -0.0241(2) 0.2255(3) 0.8991(4) 0.0895(15) Uani d . 1 . .
    H H9A -0.0211 0.1724 0.9071 0.107 Uiso calc R 1 . .
    C C10 -0.0676(3) 0.2678(3) 0.9712(4) 0.0862(14) Uani d . 1 . .
    H H10A -0.0922 0.2424 1.0315 0.103 Uiso calc R 1 . .
    C C11 0.0613(2) 0.2196(3) 0.7351(4) 0.0669(12) Uani d . 1 . .
    C C12 0.1359(2) 0.1992(3) 0.5977(4) 0.0680(12) Uani d . 1 . .
    C C13 0.6959(3) 0.1763(3) -0.0922(5) 0.1127(19) Uani d . 1 . .
    H H13A 0.7334 0.1850 -0.1454 0.169 Uiso calc R 1 . .
    H H13B 0.6959 0.1233 -0.0659 0.169 Uiso calc R 1 . .
    H H13C 0.7013 0.2087 -0.0176 0.169 Uiso calc R 1 . .
    C C14 0.62126(18) 0.1443(2) -0.2875(3) 0.1019(17) Uani d . 1 . .
    H H14A 0.6589 0.1547 -0.3397 0.153 Uiso calc R 1 . .
    H H14B 0.5783 0.1550 -0.3359 0.153 Uiso calc R 1 . .
    H H14C 0.6224 0.0912 -0.2623 0.153 Uiso calc R 1 . .
    C C15 0.63464(18) 0.2763(2) -0.2131(3) 0.1153(19) Uani d . 1 . .
    H H15A 0.6726 0.2798 -0.2668 0.173 Uiso calc R 1 . .
    H H15B 0.6429 0.3095 -0.1401 0.173 Uiso calc R 1 . .
    H H15C 0.5928 0.2916 -0.2613 0.173 Uiso calc R 1 . .
    C C16 0.6278(2) 0.1950(3) -0.1681(4) 0.0737(13) Uani d . 1 . .
    C C17 0.5690(2) 0.1827(3) -0.0836(4) 0.0673(12) Uani d . 1 . .
    C C18 0.5604(2) 0.1117(3) -0.0274(4) 0.0725(13) Uani d . 1 . .
    H H18A 0.5914 0.0725 -0.0422 0.087 Uiso calc R 1 . .
    C C19 0.5093(2) 0.0977(3) 0.0467(4) 0.0779(13) Uani d . 1 . .
    H H19A 0.5057 0.0493 0.0834 0.093 Uiso calc R 1 . .
    C C20 0.4595(2) 0.1557(3) 0.0719(4) 0.0649(11) Uani d . 1 . .
    C C21 0.4679(2) 0.2243(3) 0.0192(4) 0.0732(13) Uani d . 1 . .
    H H21A 0.4371 0.2635 0.0357 0.088 Uiso calc R 1 . .
    C C22 0.5210(2) 0.2397(3) -0.0600(4) 0.0735(12) Uani d . 1 . .
    H H22A 0.5244 0.2880 -0.0972 0.088 Uiso calc R 1 . .
    C C23 0.4030(2) 0.1344(3) 0.1547(4) 0.0662(12) Uani d . 1 . .
    C C24 0.3240(2) 0.1546(3) 0.2765(4) 0.0656(12) Uani d . 1 . .
    C C25 0.2752(2) 0.1947(3) 0.3536(4) 0.0642(11) Uani d . 1 . .
    C C26 0.2736(2) 0.2678(3) 0.3940(4) 0.0637(11) Uani d . 1 . .
    C C27 0.2228(2) 0.2800(3) 0.4822(4) 0.0711(13) Uani d . 1 . .
    C C28 0.1870(2) 0.2153(3) 0.5084(4) 0.0668(12) Uani d . 1 . .
    C C29 0.1698(4) 0.5589(4) 0.4059(7) 0.163(3) Uani d . 1 . .
    H H29A 0.1491 0.6006 0.3566 0.245 Uiso calc R 1 . .
    H H29B 0.1763 0.5159 0.3502 0.245 Uiso calc R 1 . .
    H H29C 0.2137 0.5749 0.4454 0.245 Uiso calc R 1 . .
    C C30 0.1233(4) 0.5356(4) 0.5085(7) 0.153(3) Uani d . 1 . .
    H H30A 0.1163 0.5762 0.5700 0.184 Uiso calc R 1 . .
    H H30B 0.0793 0.5151 0.4740 0.184 Uiso calc R 1 . .
    C C31 0.1722(3) 0.4753(3) 0.5594(6) 0.123(2) Uani d D 1 . .
    H H31A 0.2154 0.5013 0.5839 0.148 Uiso calc R 1 . .
    H H31B 0.1547 0.4566 0.6383 0.148 Uiso calc R 1 . .
    C C32 0.1891(3) 0.4099(4) 0.4886(6) 0.129(2) Uani d D 1 . .
    H H32A 0.1479 0.3950 0.4364 0.155 Uiso calc R 1 . .
    H H32B 0.2229 0.4258 0.4298 0.155 Uiso calc R 1 . .
    C C33 0.4367(3) 0.5060(4) 0.1190(6) 0.146(2) Uani d D 1 . .
    H H33A 0.4471 0.5140 0.0314 0.218 Uiso calc R 1 . .
    H H33B 0.4774 0.4888 0.1686 0.218 Uiso calc R 1 . .
    H H33C 0.4211 0.5534 0.1541 0.218 Uiso calc R 1 . .
    C C34 0.3837(3) 0.4491(4) 0.1234(6) 0.137(2) Uani d D 1 . .
    H H34A 0.3964 0.4057 0.0715 0.165 Uiso calc R 1 . .
    H H34B 0.3415 0.4705 0.0826 0.165 Uiso calc R 1 . .
    C C35 0.3683(3) 0.4197(3) 0.2492(5) 0.1124(19) Uani d . 1 . .
    H H35A 0.3565 0.4634 0.3011 0.135 Uiso calc R 1 . .
    H H35B 0.4107 0.3981 0.2893 0.135 Uiso calc R 1 . .
    C C36 0.3132(3) 0.3612(3) 0.2580(5) 0.1072(18) Uani d . 1 . .
    H H36A 0.2685 0.3865 0.2510 0.129 Uiso calc R 1 . .
    H H36B 0.3146 0.3254 0.1868 0.129 Uiso calc R 1 . .
loop_
    _atom_site_aniso_label
    _atom_site_aniso_U_11
    _atom_site_aniso_U_22
    _atom_site_aniso_U_33
    _atom_site_aniso_U_12
    _atom_site_aniso_U_13
    _atom_site_aniso_U_23
    S 0.0887(8) 0.0642(7) 0.0711(7) -0.0006(7) 0.0253(6) -0.0056(7)
    O1 0.0741(18) 0.0740(19) 0.0540(16) 0.0001(15) 0.0148(14) -0.0039(15)
    O2 0.0681(17) 0.0533(17) 0.0740(19) 0.0009(15) 0.0247(15) -0.0071(15)
    O3 0.130(3) 0.079(3) 0.083(2) 0.008(2) 0.021(2) -0.028(2)
    O4 0.097(2) 0.082(2) 0.092(2) -0.028(2) 0.017(2) -0.004(2)
    N1 0.126(3) 0.066(3) 0.088(3) 0.006(2) 0.033(2) -0.008(2)
    N2 0.118(3) 0.063(2) 0.082(3) 0.000(2) 0.033(2) -0.012(2)
    N3 0.094(3) 0.070(3) 0.089(3) -0.006(2) 0.024(2) -0.005(2)
    N4 0.120(3) 0.056(3) 0.098(3) 0.001(2) 0.056(3) 0.001(2)
    C1 0.108(4) 0.121(5) 0.110(4) 0.015(4) 0.045(3) -0.007(4)
    C2 0.100(4) 0.136(5) 0.127(5) 0.019(4) -0.010(4) -0.001(4)
    C3 0.084(3) 0.098(4) 0.133(5) 0.003(3) 0.038(3) -0.037(4)
    C4 0.062(3) 0.105(4) 0.124(4) 0.023(3) 0.046(3) -0.004(4)
    C5 0.082(3) 0.071(3) 0.070(3) -0.010(3) 0.018(2) -0.005(3)
    C6 0.102(4) 0.079(3) 0.095(3) 0.000(3) 0.031(3) -0.005(3)
    C7 0.090(3) 0.088(3) 0.082(3) 0.006(3) 0.021(3) 0.004(3)
    C8 0.072(3) 0.070(3) 0.062(3) 0.001(2) 0.020(2) -0.016(2)
    C9 0.112(4) 0.081(3) 0.082(3) 0.014(3) 0.045(3) 0.003(3)
    C10 0.114(4) 0.071(3) 0.077(3) -0.012(3) 0.032(3) 0.001(3)
    C11 0.068(3) 0.077(3) 0.056(3) 0.005(2) 0.010(2) 0.002(2)
    C12 0.077(3) 0.074(3) 0.054(3) 0.011(3) 0.011(2) 0.001(2)
    C13 0.094(4) 0.140(5) 0.105(4) 0.006(4) 0.016(3) 0.009(4)
    C14 0.120(4) 0.108(4) 0.083(4) 0.004(3) 0.041(3) -0.008(3)
    C15 0.109(4) 0.117(5) 0.121(5) -0.010(4) 0.011(4) 0.003(4)
    C16 0.083(3) 0.083(3) 0.056(3) -0.001(3) 0.014(2) -0.002(3)
    C17 0.066(3) 0.076(3) 0.060(3) 0.001(2) 0.007(2) -0.008(2)
    C18 0.080(3) 0.068(3) 0.070(3) 0.018(2) 0.009(2) -0.001(2)
    C19 0.094(3) 0.073(3) 0.067(3) 0.018(3) 0.006(3) -0.001(2)
    C20 0.067(3) 0.066(3) 0.062(3) 0.008(2) 0.000(2) -0.010(2)
    C21 0.086(3) 0.057(3) 0.077(3) 0.011(2) 0.009(2) -0.015(2)
    C22 0.075(3) 0.067(3) 0.078(3) 0.006(2) 0.007(2) -0.005(2)
    C23 0.079(3) 0.061(3) 0.059(3) 0.020(3) 0.011(2) -0.003(3)
    C24 0.056(3) 0.079(3) 0.062(3) 0.005(2) 0.008(2) -0.008(3)
    C25 0.061(3) 0.074(3) 0.059(3) 0.002(2) 0.012(2) -0.011(2)
    C26 0.070(3) 0.060(3) 0.060(3) -0.003(2) 0.001(2) -0.005(2)
    C27 0.080(3) 0.061(3) 0.073(3) 0.005(3) 0.014(3) -0.015(3)
    C28 0.071(3) 0.084(3) 0.047(2) 0.004(3) 0.020(2) -0.012(2)
    C29 0.181(7) 0.152(7) 0.153(7) 0.007(6) -0.013(6) 0.002(5)
    C30 0.171(7) 0.133(6) 0.159(7) 0.013(6) 0.029(6) -0.011(5)
    C31 0.160(6) 0.084(4) 0.126(5) 0.014(4) 0.016(5) 0.006(4)
    C32 0.138(6) 0.119(6) 0.127(6) 0.032(5) -0.015(4) 0.000(5)
    C33 0.147(6) 0.143(6) 0.149(6) -0.011(5) 0.023(5) 0.027(5)
    C34 0.128(6) 0.140(6) 0.143(6) -0.023(5) -0.002(5) 0.009(5)
    C35 0.095(4) 0.119(5) 0.123(5) -0.027(4) 0.008(4) 0.029(4)
    C36 0.106(4) 0.105(4) 0.111(5) 0.003(4) 0.006(4) 0.024(4)
_geom_special_details
;
All e.s.d.'s (except the e.s.d. in the dihedral angle between two l.s. planes)
are estimated using the full covariance matrix. The cell e.s.d.'s are taken
into account individually in the estimation of e.s.d.'s in distances, angles
and torsion angles; correlations between e.s.d.'s in cell parameters are only
used when they are defined by crystal symmetry. An approximate (isotropic)
treatment of cell e.s.d.'s is used for estimating e.s.d.'s involving l.s.
planes.
;
loop_
    _geom_bond_atom_site_label_1
    _geom_bond_atom_site_label_2
    _geom_bond_site_symmetry_2
    _geom_bond_distance
    _geom_bond_publ_flag
    S C28 . 1.726(4) ?
    S C25 . 1.732(4) ?
    O1 C12 . 1.382(5) ?
    O1 C11 . 1.402(4) ?
    O2 C24 . 1.336(4) ?
    O2 C23 . 1.380(4) ?
    O3 C32 . 1.334(6) ?
    O3 C27 . 1.374(5) ?
    O4 C26 . 1.345(5) ?
    O4 C36 . 1.349(5) ?
    N1 C12 . 1.259(5) ?
    N1 N2 . 1.372(5) ?
    N2 C11 . 1.245(5) ?
    N3 C24 . 1.300(5) ?
    N3 N4 . 1.383(4) ?
    N4 C23 . 1.275(5) ?
    C1 C4 . 1.533(6) ?
    C1 H1B . 0.9600 ?
    C1 H1C . 0.9600 ?
    C1 H1D . 0.9600 ?
    C2 C4 . 1.517(6) ?
    C2 H2B . 0.9600 ?
    C2 H2C . 0.9599 ?
    C2 H2D . 0.9600 ?
    C3 C4 . 1.497(6) ?
    C3 H3B . 0.9600 ?
    C3 H3C . 0.9600 ?
    C3 H3D . 0.9600 ?
    C4 C5 . 1.533(6) ?
    C5 C10 . 1.350(6) ?
    C5 C6 . 1.361(5) ?
    C6 C7 . 1.371(6) ?
    C6 H6A . 0.9300 ?
    C7 C8 . 1.324(5) ?
    C7 H7A . 0.9300 ?
    C8 C9 . 1.440(5) ?
    C8 C11 . 1.471(5) ?
    C9 C10 . 1.382(5) ?
    C9 H9A . 0.9300 ?
    C10 H10A . 0.9300 ?
    C12 C28 . 1.438(5) ?
    C13 C16 . 1.526(6) ?
    C13 H13A . 0.9600 ?
    C13 H13B . 0.9600 ?
    C13 H13C . 0.9600 ?
    C14 C16 . 1.523(5) ?
    C14 H14A . 0.9600 ?
    C14 H14B . 0.9600 ?
    C14 H14C . 0.9600 ?
    C15 C16 . 1.499(5) ?
    C15 H15A . 0.9600 ?
    C15 H15B . 0.9600 ?
    C15 H15C . 0.9600 ?
    C16 C17 . 1.507(5) ?
    C17 C18 . 1.383(5) ?
    C17 C22 . 1.394(5) ?
    C18 C19 . 1.324(5) ?
    C18 H18A . 0.9300 ?
    C19 C20 . 1.434(5) ?
    C19 H19A . 0.9300 ?
    C20 C21 . 1.329(5) ?
    C20 C23 . 1.493(5) ?
    C21 C22 . 1.394(5) ?
    C21 H21A . 0.9300 ?
    C22 H22A . 0.9300 ?
    C24 C25 . 1.464(5) ?
    C25 C26 . 1.340(5) ?
    C26 C27 . 1.414(5) ?
    C27 C28 . 1.359(5) ?
    C29 C30 . 1.506(8) ?
    C29 H29A . 0.9600 ?
    C29 H29B . 0.9600 ?
    C29 H29C . 0.9600 ?
    C30 C31 . 1.487(8) ?
    C30 H30A . 0.9700 ?
    C30 H30B . 0.9700 ?
    C31 C32 . 1.407(6) ?
    C31 H31A . 0.9700 ?
    C31 H31B . 0.9700 ?
    C32 H32A . 0.9700 ?
    C32 H32B . 0.9700 ?
    C33 C34 . 1.432(7) ?
    C33 H33A . 0.9600 ?
    C33 H33B . 0.9600 ?
    C33 H33C . 0.9600 ?
    C34 C35 . 1.458(7) ?
    C34 H34A . 0.9700 ?
    C34 H34B . 0.9700 ?
    C35 C36 . 1.485(6) ?
    C35 H35A . 0.9700 ?
    C35 H35B . 0.9700 ?
    C36 H36A . 0.9700 ?
    C36 H36B . 0.9700 ?
loop_
    _geom_angle_atom_site_label_1
    _geom_angle_atom_site_label_2
    _geom_angle_atom_site_label_3
    _geom_angle_site_symmetry_1
    _geom_angle_site_symmetry_3
    _geom_angle
    _geom_angle_publ_flag
    C28 S C25 . . 90.9(2) ?
    C12 O1 C11 . . 100.6(3) ?
    C24 O2 C23 . . 100.6(3) ?
    C32 O3 C27 . . 120.9(4) ?
    C26 O4 C36 . . 119.1(4) ?
    C12 N1 N2 . . 107.8(4) ?
    C11 N2 N1 . . 108.0(4) ?
    C24 N3 N4 . . 105.9(3) ?
    C23 N4 N3 . . 106.0(3) ?
    C4 C1 H1B . . 109.5 ?
    C4 C1 H1C . . 109.5 ?
    H1B C1 H1C . . 109.5 ?
    C4 C1 H1D . . 109.5 ?
    H1B C1 H1D . . 109.5 ?
    H1C C1 H1D . . 109.5 ?
    C4 C2 H2B . . 109.5 ?
    C4 C2 H2C . . 109.8 ?
    H2B C2 H2C . . 109.5 ?
    C4 C2 H2D . . 109.2 ?
    H2B C2 H2D . . 109.5 ?
    H2C C2 H2D . . 109.5 ?
    C4 C3 H3B . . 109.5 ?
    C4 C3 H3C . . 109.5 ?
    H3B C3 H3C . . 109.5 ?
    C4 C3 H3D . . 109.5 ?
    H3B C3 H3D . . 109.5 ?
    H3C C3 H3D . . 109.5 ?
    C3 C4 C2 . . 108.3(4) ?
    C3 C4 C5 . . 110.4(4) ?
    C2 C4 C5 . . 111.4(4) ?
    C3 C4 C1 . . 107.9(4) ?
    C2 C4 C1 . . 107.5(3) ?
    C5 C4 C1 . . 111.2(4) ?
    C10 C5 C6 . . 118.6(4) ?
    C10 C5 C4 . . 122.5(4) ?
    C6 C5 C4 . . 118.8(4) ?
    C5 C6 C7 . . 120.1(5) ?
    C5 C6 H6A . . 120.0 ?
    C7 C6 H6A . . 120.0 ?
    C8 C7 C6 . . 123.3(5) ?
    C8 C7 H7A . . 118.3 ?
    C6 C7 H7A . . 118.3 ?
    C7 C8 C9 . . 117.6(4) ?
    C7 C8 C11 . . 126.3(4) ?
    C9 C8 C11 . . 116.1(4) ?
    C10 C9 C8 . . 117.7(4) ?
    C10 C9 H9A . . 121.1 ?
    C8 C9 H9A . . 121.1 ?
    C5 C10 C9 . . 122.5(4) ?
    C5 C10 H10A . . 118.7 ?
    C9 C10 H10A . . 118.7 ?
    N2 C11 O1 . . 111.8(4) ?
    N2 C11 C8 . . 131.9(4) ?
    O1 C11 C8 . . 116.3(4) ?
    N1 C12 O1 . . 111.8(4) ?
    N1 C12 C28 . . 128.9(4) ?
    O1 C12 C28 . . 119.1(4) ?
    C16 C13 H13A . . 109.5 ?
    C16 C13 H13B . . 109.5 ?
    H13A C13 H13B . . 109.5 ?
    C16 C13 H13C . . 109.5 ?
    H13A C13 H13C . . 109.5 ?
    H13B C13 H13C . . 109.5 ?
    C16 C14 H14A . . 109.5 ?
    C16 C14 H14B . . 109.5 ?
    H14A C14 H14B . . 109.5 ?
    C16 C14 H14C . . 109.5 ?
    H14A C14 H14C . . 109.5 ?
    H14B C14 H14C . . 109.5 ?
    C16 C15 H15A . . 109.5 ?
    C16 C15 H15B . . 109.5 ?
    H15A C15 H15B . . 109.5 ?
    C16 C15 H15C . . 109.5 ?
    H15A C15 H15C . . 109.5 ?
    H15B C15 H15C . . 109.5 ?
    C15 C16 C17 . . 113.9(4) ?
    C15 C16 C14 . . 107.1(3) ?
    C17 C16 C14 . . 112.1(4) ?
    C15 C16 C13 . . 105.6(4) ?
    C17 C16 C13 . . 109.4(4) ?
    C14 C16 C13 . . 108.5(4) ?
    C18 C17 C22 . . 117.1(4) ?
    C18 C17 C16 . . 119.6(4) ?
    C22 C17 C16 . . 123.2(4) ?
    C19 C18 C17 . . 122.0(4) ?
    C19 C18 H18A . . 119.0 ?
    C17 C18 H18A . . 119.0 ?
    C18 C19 C20 . . 121.5(4) ?
    C18 C19 H19A . . 119.2 ?
    C20 C19 H19A . . 119.2 ?
    C21 C20 C19 . . 116.8(4) ?
    C21 C20 C23 . . 125.3(4) ?
    C19 C20 C23 . . 117.8(4) ?
    C20 C21 C22 . . 122.3(4) ?
    C20 C21 H21A . . 118.9 ?
    C22 C21 H21A . . 118.9 ?
    C17 C22 C21 . . 120.2(4) ?
    C17 C22 H22A . . 119.9 ?
    C21 C22 H22A . . 119.9 ?
    N4 C23 O2 . . 113.6(4) ?
    N4 C23 C20 . . 129.3(4) ?
    O2 C23 C20 . . 117.1(4) ?
    N3 C24 O2 . . 113.8(3) ?
    N3 C24 C25 . . 125.4(4) ?
    O2 C24 C25 . . 120.8(4) ?
    C26 C25 C24 . . 131.0(4) ?
    C26 C25 S . . 112.2(3) ?
    C24 C25 S . . 116.2(3) ?
    C25 C26 O4 . . 124.9(4) ?
    C25 C26 C27 . . 112.3(4) ?
    O4 C26 C27 . . 122.1(4) ?
    C28 C27 O3 . . 120.8(4) ?
    C28 C27 C26 . . 113.5(4) ?
    O3 C27 C26 . . 125.3(4) ?
    C27 C28 C12 . . 132.8(4) ?
    C27 C28 S . . 111.0(3) ?
    C12 C28 S . . 116.1(3) ?
    C30 C29 H29A . . 109.5 ?
    C30 C29 H29B . . 109.5 ?
    H29A C29 H29B . . 109.5 ?
    C30 C29 H29C . . 109.5 ?
    H29A C29 H29C . . 109.5 ?
    H29B C29 H29C . . 109.5 ?
    C31 C30 C29 . . 92.4(6) ?
    C31 C30 H30A . . 113.2 ?
    C29 C30 H30A . . 113.2 ?
    C31 C30 H30B . . 113.2 ?
    C29 C30 H30B . . 113.2 ?
    H30A C30 H30B . . 110.6 ?
    C32 C31 C30 . . 123.4(6) ?
    C32 C31 H31A . . 106.5 ?
    C30 C31 H31A . . 106.5 ?
    C32 C31 H31B . . 106.5 ?
    C30 C31 H31B . . 106.5 ?
    H31A C31 H31B . . 106.5 ?
    O3 C32 C31 . . 120.4(6) ?
    O3 C32 H32A . . 107.2 ?
    C31 C32 H32A . . 107.2 ?
    O3 C32 H32B . . 107.2 ?
    C31 C32 H32B . . 107.2 ?
    H32A C32 H32B . . 106.9 ?
    C34 C33 H33A . . 109.5 ?
    C34 C33 H33B . . 109.5 ?
    H33A C33 H33B . . 109.5 ?
    C34 C33 H33C . . 109.5 ?
    H33A C33 H33C . . 109.5 ?
    H33B C33 H33C . . 109.5 ?
    C33 C34 C35 . . 117.8(6) ?
    C33 C34 H34A . . 107.9 ?
    C35 C34 H34A . . 107.9 ?
    C33 C34 H34B . . 107.9 ?
    C35 C34 H34B . . 107.9 ?
    H34A C34 H34B . . 107.2 ?
    C34 C35 C36 . . 119.5(5) ?
    C34 C35 H35A . . 107.5 ?
    C36 C35 H35A . . 107.5 ?
    C34 C35 H35B . . 107.5 ?
    C36 C35 H35B . . 107.5 ?
    H35A C35 H35B . . 107.0 ?
    O4 C36 C35 . . 111.7(5) ?
    O4 C36 H36A . . 109.3 ?
    C35 C36 H36A . . 109.3 ?
    O4 C36 H36B . . 109.3 ?
    C35 C36 H36B . . 109.3 ?
    H36A C36 H36B . . 107.9 ?
loop_
    _geom_torsion_atom_site_label_1
    _geom_torsion_atom_site_label_2
    _geom_torsion_atom_site_label_3
    _geom_torsion_atom_site_label_4
    _geom_torsion_site_symmetry_1
    _geom_torsion_site_symmetry_2
    _geom_torsion_site_symmetry_3
    _geom_torsion_site_symmetry_4
    _geom_torsion
    _geom_torsion_publ_flag
    C28 S C25 C24 . . . . 172.5(3) no
    C28 S C25 C26 . . . . 0.4(3) no
    C25 S C28 C12 . . . . -175.5(3) no
    C25 S C28 C27 . . . . 0.1(3) no
    C12 O1 C11 N2 . . . . 0.8(4) no
    C12 O1 C11 C8 . . . . -177.9(3) no
    C11 O1 C12 N1 . . . . -2.8(4) no
    C11 O1 C12 C28 . . . . -178.6(4) no
    C24 O2 C23 N4 . . . . 1.9(5) no
    C24 O2 C23 C20 . . . . -177.8(4) no
    C23 O2 C24 N3 . . . . -1.5(4) no
    C23 O2 C24 C25 . . . . 178.9(4) no
    C32 O3 C27 C26 . . . . 70.3(6) no
    C32 O3 C27 C28 . . . . -117.5(5) no
    C27 O3 C32 C31 . . . . 172.5(5) no
    C36 O4 C26 C25 . . . . 84.4(6) no
    C36 O4 C26 C27 . . . . -105.3(5) no
    C26 O4 C36 C35 . . . . 178.6(4) no
    N2 N1 C12 O1 . . . . 3.8(5) no
    N2 N1 C12 C28 . . . . 179.0(4) no
    C12 N1 N2 C11 . . . . -3.2(5) no
    N1 N2 C11 O1 . . . . 1.4(5) no
    N1 N2 C11 C8 . . . . 179.7(4) no
    C24 N3 N4 C23 . . . . 0.6(5) no
    N4 N3 C24 O2 . . . . 0.7(5) no
    N4 N3 C24 C25 . . . . -179.7(4) no
    N3 N4 C23 C20 . . . . 178.1(4) no
    N3 N4 C23 O2 . . . . -1.6(5) no
    C1 C4 C5 C6 . . . . -170.1(4) no
    C3 C4 C5 C10 . . . . 129.2(5) no
    C3 C4 C5 C6 . . . . -50.5(6) no
    C2 C4 C5 C10 . . . . -110.3(5) no
    C1 C4 C5 C10 . . . . 9.5(6) no
    C2 C4 C5 C6 . . . . 70.0(5) no
    C10 C5 C6 C7 . . . . 3.9(7) no
    C4 C5 C10 C9 . . . . 175.7(4) no
    C6 C5 C10 C9 . . . . -4.7(7) no
    C4 C5 C6 C7 . . . . -176.5(4) no
    C5 C6 C7 C8 . . . . -1.9(7) no
    C6 C7 C8 C9 . . . . 0.5(6) no
    C6 C7 C8 C11 . . . . 178.3(4) no
    C9 C8 C11 O1 . . . . -175.6(3) no
    C7 C8 C11 O1 . . . . 6.6(6) no
    C7 C8 C11 N2 . . . . -171.8(5) no
    C7 C8 C9 C10 . . . . -1.1(6) no
    C11 C8 C9 C10 . . . . -179.2(4) no
    C9 C8 C11 N2 . . . . 6.1(7) no
    C8 C9 C10 C5 . . . . 3.3(7) no
    N1 C12 C28 S . . . . 13.7(6) no
    O1 C12 C28 S . . . . -171.4(3) no
    N1 C12 C28 C27 . . . . -160.6(5) no
    O1 C12 C28 C27 . . . . 14.3(7) no
    C13 C16 C17 C18 . . . . -57.0(6) no
    C13 C16 C17 C22 . . . . 124.3(5) no
    C14 C16 C17 C18 . . . . 63.2(5) no
    C14 C16 C17 C22 . . . . -115.5(5) no
    C15 C16 C17 C18 . . . . -174.9(4) no
    C15 C16 C17 C22 . . . . 6.5(6) no
    C22 C17 C18 C19 . . . . -0.6(6) no
    C16 C17 C22 C21 . . . . 179.8(4) no
    C16 C17 C18 C19 . . . . -179.3(4) no
    C18 C17 C22 C21 . . . . 1.2(6) no
    C17 C18 C19 C20 . . . . 0.5(7) no
    C18 C19 C20 C21 . . . . -1.0(6) no
    C18 C19 C20 C23 . . . . 178.9(4) no
    C23 C20 C21 C22 . . . . -178.3(4) no
    C19 C20 C23 O2 . . . . 162.7(4) no
    C19 C20 C23 N4 . . . . -16.9(7) no
    C21 C20 C23 O2 . . . . -17.4(6) no
    C19 C20 C21 C22 . . . . 1.7(6) no
    C21 C20 C23 N4 . . . . 163.0(5) no
    C20 C21 C22 C17 . . . . -1.8(7) no
    O2 C24 C25 S . . . . 172.4(3) no
    N3 C24 C25 S . . . . -7.1(6) no
    N3 C24 C25 C26 . . . . 163.2(5) no
    O2 C24 C25 C26 . . . . -17.2(7) no
    S C25 C26 O4 . . . . 170.4(3) no
    C24 C25 C26 C27 . . . . -171.4(4) no
    S C25 C26 C27 . . . . -0.7(5) no
    C24 C25 C26 O4 . . . . -0.2(8) no
    O4 C26 C27 C28 . . . . -170.7(4) no
    C25 C26 C27 O3 . . . . 173.5(4) no
    C25 C26 C27 C28 . . . . 0.8(5) no
    O4 C26 C27 O3 . . . . 2.0(7) no
    O3 C27 C28 S . . . . -173.5(3) no
    O3 C27 C28 C12 . . . . 1.0(7) no
    C26 C27 C28 S . . . . -0.5(5) no
    C26 C27 C28 C12 . . . . 174.1(4) no
    C29 C30 C31 C32 . . . . -64.9(7) no
    C30 C31 C32 O3 . . . . -157.7(6) no
    C33 C34 C35 C36 . . . . 179.3(5) no
    C34 C35 C36 O4 . . . . 159.5(5) no
loop_
    _geom_hbond_atom_site_label_D
    _geom_hbond_atom_site_label_H
    _geom_hbond_atom_site_label_A
    _geom_hbond_site_symmetry_A
    _geom_hbond_distance_DH
    _geom_hbond_distance_HA
    _geom_hbond_distance_DA
    _geom_hbond_angle_DHA
    C36 H36B O2 . 0.97 2.50 3.149(6) 124
