# Supplementary material for: 2-(4-tert-Butyl­phen­yl)-5-{3,4-dibutoxy-5-[5-(4-tert-butyl­phen­yl)-1,3,4-oxadiazol-2-yl]-2-thienyl}-1,3,4-oxadiazole
Source: Acta Crystallogr Sect E Struct Rep Online. 2008 Oct 22;64(Pt 11):o2154. doi: 10.1107/S1600536808033953 (PMC2959615; doi:10.1107/S1600536808033953)
Supplement: Supplementary file 2 [file e-64-o2154-Isup2.hkl]

# 
# h,k,l, Fc-squared, Fo-squared, sigma(Fo-squared) and status flag 
# 
data_I
_shelx_title '    L in P2(1)/c' 
_shelx_refln_list_code          4 
_shelx_F_calc_maximum      533.73 
_exptl_crystal_F_000      1344.00 
_reflns_d_resolution_high  0.8351 
 
loop_ 
 _symmetry_equiv_pos_as_xyz 
 'x, y, z' 
 '-x, y+1/2, -z+1/2' 
 '-x, -y, -z' 
 'x, -y-1/2, z-1/2' 
 
_cell_length_a    19.4210 
_cell_length_b    17.3870 
_cell_length_c    10.4240 
_cell_angle_alpha  90.000 
_cell_angle_beta   94.240 
_cell_angle_gamma  90.000 
 
_shelx_F_squared_multiplier     1.000 
 
loop_ 
 _refln_index_h 
 _refln_index_k 
 _refln_index_l 
 _refln_F_squared_calc 
 _refln_F_squared_meas 
 _refln_F_squared_sigma 
 _refln_observed_status 
   1   0   0      219.78      157.81     54.26 o 
   2   0   0      217.07      176.12      1.51 o 
   3   0   0      188.37      192.50      2.26 o 
   4   0   0    15048.34    14803.44    164.84 o 
   5   0   0     3277.63     3145.46     29.26 o 
   6   0   0     2213.70     2309.02     11.08 o 
   7   0   0     6460.31     6600.15     32.68 o 
   8   0   0      325.65      406.87     34.08 o 
   9   0   0      905.05      915.74     12.80 o 
  10   0   0     1497.18     1331.38     40.81 o 
  11   0   0      111.54      107.00     12.58 o 
  12   0   0     1798.81     1917.90     35.19 o 
  13   0   0      232.64      323.56     34.97 o 
  14   0   0      119.65      212.60     46.02 o 
  15   0   0       18.93       31.42      9.12 o 
  16   0   0      100.92       89.83     17.27 o 
  17   0   0      169.62      177.73     11.85 o 
  18   0   0       40.34       14.03     16.98 o 
  19   0   0      128.06      137.61     12.02 o 
  20   0   0      293.71      250.56     14.80 o 
  21   0   0        5.72        4.06     15.79 o 
  22   0   0       25.04       16.91     11.10 o 
  23   0   0        4.42       25.52     10.31 o 
   1   1   0    34085.13    34570.03    162.60 o 
   2   1   0      170.62      190.61      6.34 o 
   3   1   0    11038.68    11394.92    101.21 o 
   4   1   0      113.84      110.20      9.80 o 
   5   1   0      118.58      138.94     38.40 o 
   6   1   0      339.36      329.11      5.54 o 
   7   1   0       54.85       60.60      6.20 o 
   8   1   0     3749.84     3833.12     23.39 o 
   9   1   0      376.90      314.21     16.43 o 
  10   1   0     1107.94     1160.46     25.74 o 
  11   1   0     1308.41     1314.29     45.06 o 
  12   1   0       40.33       18.90     19.31 o 
  13   1   0       18.60        9.07      7.42 o 
  14   1   0      109.24      134.44     19.36 o 
  15   1   0        0.10        1.57     15.70 o 
  16   1   0      368.17      319.89     37.26 o 
  17   1   0      338.25      381.23     15.03 o 
  18   1   0        1.33        5.60      9.48 o 
  19   1   0       32.73       49.11     10.67 o 
  20   1   0      194.40      210.23     25.38 o 
  21   1   0       38.01       29.01     30.28 o 
  22   1   0       40.59       52.52     34.94 o 
  23   1   0       42.29       30.36     12.40 o 
   0   2   0    50358.12    48939.59    230.93 o 
   1   2   0      797.56      774.70      5.68 o 
   2   2   0      705.35      679.81      5.87 o 
   3   2   0    10447.75    11847.60    542.45 o 
   4   2   0     7119.40     7744.07    179.32 o 
   5   2   0     2088.20     2157.03     16.99 o 
   6   2   0        7.29        0.98      4.19 o 
   7   2   0      281.43      210.01      6.84 o 
   8   2   0       66.90       72.79      7.58 o 
   9   2   0      171.23      249.97     21.26 o 
  10   2   0        0.96        0.89      6.36 o 
  11   2   0      129.55      109.24     11.69 o 
  12   2   0      371.96      395.22     11.97 o 
  13   2   0       72.23       83.84     13.09 o 
  14   2   0      159.52      162.75     14.96 o 
  15   2   0       53.65       41.30      8.55 o 
  16   2   0        5.30        7.23      8.19 o 
  17   2   0       12.77        2.77      8.80 o 
  18   2   0        2.43        8.43      8.43 o 
  19   2   0      104.65      100.13     10.32 o 
  20   2   0       80.06       79.77     10.37 o 
  21   2   0        0.35        1.44      8.97 o 
  22   2   0        1.78        1.22      9.44 o 
  23   2   0       13.46        1.65     10.99 o 
   1   3   0        4.32        7.25      3.55 o 
   2   3   0    27185.83    26970.51    168.55 o 
   3   3   0       88.36       62.18      4.36 o 
   4   3   0      276.25      251.97      5.23 o 
   5   3   0     2402.61     2615.69     29.99 o 
   6   3   0     7806.55     7212.99     31.53 o 
   7   3   0        1.72        1.09      4.61 o 
   8   3   0      367.19      398.82     15.10 o 
   9   3   0       41.30       56.60      7.41 o 
  10   3   0        0.06       36.71     15.10 o 
  11   3   0        7.68        0.95      8.12 o 
  12   3   0     1058.35     1033.30     48.74 o 
  13   3   0        4.85        7.44     13.57 o 
  14   3   0       50.16       67.56     10.33 o 
  15   3   0        4.90        5.94     11.15 o 
  16   3   0       11.88        0.69      7.86 o 
  17   3   0        0.14        1.31      9.12 o 
  18   3   0       24.57       29.78      7.31 o 
  19   3   0        0.10       10.12      7.74 o 
  20   3   0       13.71       19.94      7.83 o 
  21   3   0        1.23       11.79     13.46 o 
  22   3   0        4.28        0.46     13.91 o 
   0   4   0     7535.59     7690.07    137.23 o 
   1   4   0      610.69      701.18     30.28 o 
   2   4   0     5760.90     5781.84    220.67 o 
   3   4   0       49.86       55.85      3.76 o 
   4   4   0       72.51       85.20      8.17 o 
   5   4   0     2630.13     2670.99    103.45 o 
   6   4   0      164.10      171.62     29.25 o 
   7   4   0      241.00      169.35     22.53 o 
   8   4   0     1020.42     1045.08     39.22 o 
   9   4   0     1002.49     1111.05     38.73 o 
  10   4   0      395.62      411.83     14.64 o 
  11   4   0     2731.44     3000.28     33.83 o 
  12   4   0      200.52      230.29     22.60 o 
  13   4   0      155.37      161.41     10.78 o 
  14   4   0       48.18       80.86      9.20 o 
  15   4   0       67.41       60.72     21.41 o 
  16   4   0       15.64        5.74      7.56 o 
  17   4   0      121.31      119.07     11.66 o 
  18   4   0       19.91       20.80      7.86 o 
  19   4   0        1.48        1.81      7.20 o 
  20   4   0        0.02        6.73      6.68 o 
  21   4   0       44.39       65.42      7.67 o 
  22   4   0        1.93        7.59     26.17 o 
   1   5   0     2179.35     2084.03     65.67 o 
   2   5   0     3224.51     3404.69     49.08 o 
   3   5   0      923.75      945.07     10.97 o 
   4   5   0       19.26        1.86      5.56 o 
   5   5   0     1321.10     1344.65     14.72 o 
   6   5   0       19.51        0.70      8.30 o 
   7   5   0     1028.71     1098.04     23.53 o 
   8   5   0     2838.18     3241.34    159.90 o 
   9   5   0      638.06      569.53     32.41 o 
  10   5   0     1363.06     1345.36     76.63 o 
  11   5   0      271.11      306.91     32.04 o 
  12   5   0      631.20      681.16     20.53 o 
  13   5   0        0.96       26.94      9.68 o 
  14   5   0       68.44      108.42     11.14 o 
  15   5   0       52.36       57.29     11.41 o 
  16   5   0       33.49       57.68      9.04 o 
  17   5   0       13.37        7.75      9.17 o 
  18   5   0        1.53        7.40      7.40 o 
  19   5   0        2.95        1.31      7.27 o 
  20   5   0       54.05       29.44     10.61 o 
  21   5   0       10.54        8.56     13.49 o 
  22   5   0       11.22       17.97     11.69 o 
   0   6   0      351.10      382.36     11.08 o 
   1   6   0       29.88       28.98     10.30 o 
   2   6   0     2539.79     2287.14     21.41 o 
   3   6   0      633.29      642.89     36.22 o 
   4   6   0       10.96        6.79     13.44 o 
   5   6   0        1.50       30.97     29.09 o 
   6   6   0      115.12      126.78     10.83 o 
   7   6   0      415.70      398.02      8.55 o 
   8   6   0     1808.97     1927.46    137.93 o 
   9   6   0      870.41     1000.05     51.37 o 
  10   6   0       42.96       32.32     10.01 o 
  11   6   0      323.95      367.32     12.64 o 
  12   6   0        0.22        7.81     21.22 o 
  13   6   0      556.54      594.73     29.51 o 
  14   6   0      221.65      243.44     44.89 o 
  15   6   0        3.38        0.26     10.25 o 
  16   6   0        1.23        4.43     13.28 o 
  17   6   0       27.04       17.08     25.20 o 
  18   6   0        0.42       17.90      8.76 o 
  19   6   0       28.26       25.57      8.41 o 
  20   6   0        1.84        1.53      7.94 o 
  21   6   0       12.49        3.22     13.23 o 
  22   6   0        5.76        3.85      6.17 o 
   1   7   0       44.50       21.96      5.87 o 
   2   7   0     1622.09     1519.35     29.60 o 
   3   7   0       31.49       39.07      7.63 o 
   4   7   0       22.75       23.92      6.24 o 
   5   7   0       71.78       48.70     14.07 o 
   6   7   0      133.76       92.17      7.14 o 
   7   7   0     1522.35     1550.44     57.14 o 
   8   7   0        2.55        7.30      7.30 o 
   9   7   0      994.47     1105.72     28.28 o 
  10   7   0       22.94        1.07     11.68 o 
  11   7   0        0.00        3.22     24.70 o 
  12   7   0      135.57      128.45     12.16 o 
  13   7   0       41.04       15.67     11.20 o 
  14   7   0       83.74       69.19     12.37 o 
  15   7   0       25.64       50.41     37.47 o 
  16   7   0       15.08        1.84     11.70 o 
  17   7   0       49.91       42.21     12.40 o 
  18   7   0        0.89        9.71     21.67 o 
  19   7   0        1.30        8.73      8.73 o 
  20   7   0        5.12       12.19     16.27 o 
  21   7   0       16.88        8.76      8.76 o 
   0   8   0      531.97      493.07     26.22 o 
   1   8   0     3082.61     3326.80    284.51 o 
   2   8   0     1738.52     1739.89     29.83 o 
   3   8   0     3125.60     3048.38     24.91 o 
   4   8   0     3099.87     3202.50     51.06 o 
   5   8   0       33.84       58.97     20.91 o 
   6   8   0     1301.80     1163.86     58.71 o 
   7   8   0       11.05        9.55     10.50 o 
   8   8   0       44.81       27.63     17.85 o 
   9   8   0      858.98      948.54     42.04 o 
  10   8   0      264.80      326.39     24.16 o 
  11   8   0      297.72      297.15     45.05 o 
  12   8   0       54.59       94.70     10.30 o 
  13   8   0        6.16        9.79     18.42 o 
  14   8   0        1.84        1.87     12.97 o 
  15   8   0       30.35       20.12     12.19 o 
  16   8   0      166.90      201.56     14.69 o 
  17   8   0        4.28       11.89     11.89 o 
  18   8   0       17.25       12.58     10.24 o 
  19   8   0        0.05       17.41      9.15 o 
  20   8   0        3.89        5.55     31.11 o 
  21   8   0       23.71        5.84      9.06 o 
   1   9   0      547.41      509.83     21.28 o 
   2   9   0     1238.67     1191.14     18.21 o 
   3   9   0      566.32      509.86     31.34 o 
   4   9   0     1284.96     1391.84     35.86 o 
   5   9   0     1351.34     1366.62     21.58 o 
   6   9   0       18.39       29.35     10.90 o 
   7   9   0        5.13        1.08     20.67 o 
   8   9   0      195.78      263.20     15.30 o 
   9   9   0      690.92      578.60     18.23 o 
  10   9   0      801.11      865.64     20.20 o 
  11   9   0      336.30      358.97     39.67 o 
  12   9   0        2.28       15.36     10.13 o 
  13   9   0        0.78       11.28     11.28 o 
  14   9   0        4.66        0.97     10.91 o 
  15   9   0       13.02       12.94     12.94 o 
  16   9   0        1.20       11.71     11.71 o 
  17   9   0       65.73       85.95     47.41 o 
  18   9   0        0.15        1.51     12.05 o 
  19   9   0        3.95       10.11     10.11 o 
  20   9   0       51.06       37.73     11.20 o 
   0  10   0     2304.76     2403.19     37.35 o 
   1  10   0     1718.86     2050.53    112.07 o 
   2  10   0        4.99        0.07     17.90 o 
   3  10   0       47.82       43.06      9.01 o 
   4  10   0      103.22      108.84     11.94 o 
   5  10   0        4.88       10.24     10.24 o 
   6  10   0      305.76      241.39     28.39 o 
   7  10   0      379.69      412.64     14.40 o 
   8  10   0       73.72       77.10     12.68 o 
   9  10   0      325.88      328.15     29.83 o 
  10  10   0      547.35      611.99     19.11 o 
  11  10   0       41.79       38.22     20.10 o 
  12  10   0       19.59        3.08     13.07 o 
  13  10   0      340.88      328.14     16.83 o 
  14  10   0        6.19        7.14     23.71 o 
  15  10   0       51.87       69.25     19.83 o 
  16  10   0      164.30      140.20     13.20 o 
  17  10   0        0.01       16.86     29.29 o 
  18  10   0        8.12       10.82     10.82 o 
  19  10   0       29.90       33.81     36.67 o 
  20  10   0        2.80       20.43     14.41 o 
   1  11   0      137.00      160.66     12.17 o 
   2  11   0      438.51      507.05     14.85 o 
   3  11   0      281.58      263.73     14.08 o 
   4  11   0      128.32      144.63     11.68 o 
   5  11   0      154.01      186.06     23.67 o 
   6  11   0        6.04        1.93      9.09 o 
   7  11   0        0.00       11.64     11.64 o 
   8  11   0      200.96      157.91     13.91 o 
   9  11   0        0.03       15.86     14.86 o 
  10  11   0      525.15      617.77     45.80 o 
  11  11   0      129.72      123.66     27.10 o 
  12  11   0       19.14       17.21     12.49 o 
  13  11   0        1.37       11.87     14.97 o 
  14  11   0       12.88       10.43     12.07 o 
  15  11   0       15.20       11.96     11.96 o 
  16  11   0       17.45       24.89     12.53 o 
  17  11   0        2.34       25.69     11.47 o 
  18  11   0       12.89        2.98     19.26 o 
  19  11   0        1.03       10.12     10.12 o 
   0  12   0       13.83        9.52     14.29 o 
   1  12   0      150.51      123.48     12.67 o 
   2  12   0      101.65      112.88     12.01 o 
   3  12   0      146.83      135.48     15.54 o 
   4  12   0       71.83      115.39     17.20 o 
   5  12   0      342.34      396.74     28.33 o 
   6  12   0      244.46      230.83     14.71 o 
   7  12   0       13.06        2.46     14.67 o 
   8  12   0      143.91      128.82     14.44 o 
   9  12   0       12.83       29.88     21.34 o 
  10  12   0       22.34       38.66     39.27 o 
  11  12   0       30.26       26.45     14.95 o 
  12  12   0      183.67      267.81     28.94 o 
  13  12   0        4.91       14.81     13.64 o 
  14  12   0       37.21       39.94     14.23 o 
  15  12   0        3.56       19.24     12.04 o 
  16  12   0       16.40       13.01     13.01 o 
  17  12   0        0.21        7.79     11.41 o 
  18  12   0        0.15       20.77     31.11 o 
   1  13   0      681.12      563.16     19.44 o 
   2  13   0       26.43       76.01     17.64 o 
   3  13   0        1.65        3.80     10.77 o 
   4  13   0      429.04      473.34     20.68 o 
   5  13   0      331.96      398.30     18.92 o 
   6  13   0       80.10      103.55     35.75 o 
   7  13   0       27.00       12.01     13.36 o 
   8  13   0      134.64      118.80     16.76 o 
   9  13   0        9.79        7.81     14.70 o 
  10  13   0       36.61       38.84     33.49 o 
  11  13   0       68.90       64.65     16.32 o 
  12  13   0      138.98      225.96     56.32 o 
  13  13   0      139.48      161.00     16.99 o 
  14  13   0       21.93       22.87     13.92 o 
  15  13   0       23.71       29.38     16.53 o 
  16  13   0        0.03       13.22     13.22 o 
  17  13   0        1.44        2.34     17.95 o 
  18  13   0        1.21       10.54     10.54 o 
   0  14   0      823.36      755.55     33.29 o 
   1  14   0       27.80       50.46     14.64 o 
   2  14   0      258.64      299.53     18.46 o 
   3  14   0        4.65        7.89     14.88 o 
   4  14   0       16.32       35.44     15.80 o 
   5  14   0      622.83      726.18     27.81 o 
   6  14   0       39.85       31.75     16.83 o 
   7  14   0      530.65      586.64     24.16 o 
   8  14   0       15.98        7.78     18.35 o 
   9  14   0        7.28       38.16     16.20 o 
  10  14   0       10.81       91.39     47.02 o 
  11  14   0       28.37       39.37     29.82 o 
  12  14   0       52.83       64.85     16.88 o 
  13  14   0       54.94       27.89     16.60 o 
  14  14   0       18.65        3.58     15.00 o 
  15  14   0       45.07       80.39     14.68 o 
  16  14   0       18.36       14.79     14.79 o 
  17  14   0        0.18       30.00     11.82 o 
   1  15   0      373.25      323.05     33.43 o 
   2  15   0       23.72       20.22     31.02 o 
   3  15   0        0.43        2.72     19.03 o 
   4  15   0      179.97      217.14     19.32 o 
   5  15   0      246.96      233.70     34.22 o 
   6  15   0        6.21       20.50     17.77 o 
   7  15   0      226.03      216.79     23.07 o 
   8  15   0       75.49       56.28     18.95 o 
   9  15   0       12.95       18.31     18.31 o 
  10  15   0       55.40        7.67     18.92 o 
  11  15   0        0.61       20.10     30.81 o 
  12  15   0       23.19       16.66     16.66 o 
  13  15   0       16.02       42.38     17.34 o 
  14  15   0        3.20       37.48     17.79 o 
  15  15   0        0.11       23.75     28.25 o 
  16  15   0        0.61        0.90     18.90 o 
   0  16   0       46.02       76.34     27.26 o 
   1  16   0      114.10      104.72     17.54 o 
   2  16   0       22.36       48.66     15.72 o 
   3  16   0       73.02       67.65     18.73 o 
   4  16   0      172.78      103.76     36.59 o 
   5  16   0       16.34       21.74     33.84 o 
   6  16   0       26.05       72.78     29.56 o 
   7  16   0       41.10        7.21     30.76 o 
   8  16   0       85.85       74.75     38.64 o 
   9  16   0        0.06       14.82     24.36 o 
  10  16   0        1.25       13.17     55.29 o 
  11  16   0        2.42       48.26     48.26 o 
  12  16   0       14.86       10.52     17.97 o 
  13  16   0       23.04       32.22     17.90 o 
  14  16   0        0.17        5.67     16.01 o 
   1  17   0      191.04      169.50     20.94 o 
   2  17   0        1.99        0.34     30.00 o 
   3  17   0       24.91       47.63     17.96 o 
   4  17   0       12.20        3.23     18.80 o 
   5  17   0       64.97       50.69     18.43 o 
   6  17   0       25.10       35.05     53.46 o 
   7  17   0       95.99       83.50     20.29 o 
   8  17   0        6.94       12.23     18.94 o 
   9  17   0        0.08       16.37     58.34 o 
  10  17   0       10.64       32.45     19.12 o 
  11  17   0       12.86       33.93     18.45 o 
  12  17   0        1.51        2.50     41.20 o 
  13  17   0        6.65       11.86     18.43 o 
   0  18   0       69.20      117.47     28.64 o 
   1  18   0        3.56       10.99     43.47 o 
   2  18   0      145.93      103.87     21.65 o 
   3  18   0        2.34       20.47     17.62 o 
   4  18   0       70.02       31.08     20.93 o 
   5  18   0       14.94       60.50     17.73 o 
   6  18   0        1.08       54.68     75.38 o 
   7  18   0       42.30       35.21     35.21 o 
   8  18   0       23.47        8.82     21.43 o 
   9  18   0        4.55       19.44     19.00 o 
  10  18   0       21.36       51.15     23.45 o 
  11  18   0        3.77       56.10     21.37 o 
   1  19   0       38.55       44.34     21.87 o 
   2  19   0       11.73       39.53     22.37 o 
   3  19   0        0.05       10.11     21.04 o 
   4  19   0        0.01        9.06     21.34 o 
   5  19   0        0.33       16.61     21.36 o 
   6  19   0        6.38       29.26     45.19 o 
   7  19   0        0.07       54.95     53.81 o 
   8  19   0        0.52       32.88     53.10 o 
   9  19   0        0.99       14.46     21.40 o 
   0  20   0        0.81       20.77     29.66 o 
   1  20   0        0.00        3.01     24.02 o 
   2  20   0        1.07       21.22     42.44 o 
   3  20   0        7.84        5.67     54.95 o 
   4  20   0        3.82       17.66     22.68 o 
   5  20   0        7.19       26.07     23.85 o 
   6  20   0        0.96       12.01     94.74 o 
 -23   1   1        5.13       30.25     12.79 o 
 -22   1   1        0.61       28.43     14.90 o 
 -21   1   1        0.20       10.78     15.39 o 
 -20   1   1       16.70       20.65     18.93 o 
 -19   1   1       11.20       43.57     18.94 o 
 -18   1   1        9.35       16.44     18.49 o 
 -17   1   1       23.99       28.53     19.74 o 
 -16   1   1      176.19      179.96     23.05 o 
 -15   1   1        2.50       28.55     16.66 o 
 -14   1   1        3.26       12.08     16.90 o 
 -13   1   1       50.88        9.10     19.25 o 
 -12   1   1       55.61       63.70     14.15 o 
 -11   1   1      182.49      170.59     13.65 o 
 -10   1   1       38.33       43.17     10.79 o 
  -9   1   1      187.88      224.09     16.14 o 
  -8   1   1      298.13      297.81      7.47 o 
  -7   1   1       22.39       14.82      8.57 o 
  -6   1   1     3596.00     3667.97     22.02 o 
  -5   1   1      487.34      438.66      5.89 o 
  -4   1   1       70.99       73.96      4.29 o 
  -3   1   1     2661.05     2609.29      2.94 o 
  -2   1   1     2171.51     2232.00      7.79 o 
  -1   1   1     2751.65     2749.33     14.59 o 
   0   1   1       88.15       93.45      5.19 o 
   1   1   1    13602.58    13367.44    137.22 o 
   2   1   1      853.91      833.58      3.55 o 
   3   1   1      639.71      642.46      5.40 o 
   4   1   1     1101.94     1058.15     24.03 o 
   5   1   1      370.51      319.65      7.52 o 
   6   1   1      607.17      631.63      9.46 o 
   7   1   1     1275.25     1256.62     18.95 o 
   8   1   1       11.63        3.78      7.57 o 
   9   1   1      203.66      206.95     11.28 o 
  10   1   1      160.58      140.01     11.20 o 
  11   1   1       62.88       63.90     12.92 o 
  12   1   1       74.62       41.84     10.92 o 
  13   1   1       14.84       12.49     12.49 o 
  14   1   1      107.11      116.66     13.93 o 
  15   1   1      148.75      138.72     15.22 o 
  16   1   1        8.27       22.92     13.10 o 
  17   1   1       77.47       50.61     14.24 o 
  18   1   1       10.14       22.91     15.28 o 
  19   1   1        3.92        4.45     13.33 o 
  20   1   1        2.57       21.70     14.47 o 
  21   1   1        0.82        2.87     15.74 o 
  22   1   1        2.60        1.44     15.87 o 
 -23   2   1        0.00       12.67     12.67 o 
 -22   2   1        2.00       14.62     14.62 o 
 -21   2   1       16.28       30.25     15.12 o 
 -20   2   1        1.11        3.06     15.25 o 
 -19   2   1       89.93      111.70     18.34 o 
 -18   2   1       22.70       25.13     16.16 o 
 -17   2   1       10.90       24.76     17.14 o 
 -16   2   1      393.86      482.91     23.84 o 
 -15   2   1      372.69      312.19     20.39 o 
 -14   2   1        0.07       12.37     12.37 o 
 -13   2   1      467.32      499.04     22.56 o 
 -12   2   1       82.08       92.40     14.07 o 
 -11   2   1       89.56       42.75     11.65 o 
 -10   2   1     1634.74     1727.98     33.48 o 
  -9   2   1      404.05      342.68     14.14 o 
  -8   2   1       90.10       82.02     10.04 o 
  -7   2   1     1527.38     1552.64     20.65 o 
  -6   2   1       13.46        4.57      4.57 o 
  -5   2   1     8599.32     9040.06    156.27 o 
  -4   2   1     5138.47     5241.16      4.46 o 
  -3   2   1      693.33      651.23      3.05 o 
  -2   2   1     1781.39     1800.35     15.76 o 
  -1   2   1      755.89      765.91     13.06 o 
   0   2   1        1.44        3.43      3.43 o 
   1   2   1       21.89       19.30      7.15 o 
   2   2   1     1701.71     1633.60     18.91 o 
   3   2   1      615.46      571.27     17.59 o 
   4   2   1     7165.72     6970.44     37.41 o 
   5   2   1     3132.23     2923.08     25.65 o 
   6   2   1     3323.51     3403.02     29.64 o 
   7   2   1       40.15       22.64     11.85 o 
   8   2   1       11.42        0.65      9.81 o 
   9   2   1      410.31      460.83     15.50 o 
  10   2   1      285.72      326.93     13.31 o 
  11   2   1       22.69       25.98      9.28 o 
  12   2   1        0.40        0.79     10.83 o 
  13   2   1       67.48       65.08     13.96 o 
  14   2   1        6.02        8.41     11.77 o 
  15   2   1        1.86        9.69     11.31 o 
  16   2   1      104.73      129.84     15.46 o 
  17   2   1       13.44       34.00     11.82 o 
  18   2   1      184.41      176.80     15.57 o 
  19   2   1       58.23       28.61     14.98 o 
  20   2   1        0.02        7.94     13.24 o 
  21   2   1       33.81       35.23     15.65 o 
  22   2   1       20.80       21.00     14.44 o 
 -23   3   1        1.19        6.74     11.57 o 
 -22   3   1        3.86        8.83     12.15 o 
 -21   3   1        0.93       29.75     12.40 o 
 -20   3   1       51.84       58.86     16.43 o 
 -19   3   1       45.28       53.65     14.91 o 
 -18   3   1       81.18       75.69     14.40 o 
 -17   3   1       14.45        5.08     15.25 o 
 -16   3   1       11.45       14.14     14.14 o 
 -15   3   1       17.73       23.62     12.72 o 
 -14   3   1        0.19       22.10     12.90 o 
 -13   3   1        2.13       27.63     11.05 o 
 -12   3   1      441.07      509.88     18.22 o 
 -11   3   1      842.54      870.03     21.40 o 
 -10   3   1        2.29       12.14     10.40 o 
  -9   3   1     2193.73     2038.38     26.86 o 
  -8   3   1      268.77      237.49      9.76 o 
  -7   3   1       94.89      112.13     11.08 o 
  -6   3   1      352.95      318.62     13.97 o 
  -5   3   1      363.26      373.07      9.25 o 
  -4   3   1     2780.74     2761.13     21.71 o 
  -3   3   1     3617.11     3842.75      4.73 o 
  -2   3   1     2502.84     2433.13     24.26 o 
  -1   3   1    11764.78    11958.71    158.34 o 
   0   3   1        0.10        8.88      5.20 o 
   1   3   1    53685.21    53736.54    347.57 o 
   2   3   1    23333.81    24498.27    251.12 o 
   3   3   1     3968.72     3971.76     27.11 o 
   4   3   1    15887.33    16109.47      6.12 o 
   5   3   1       47.27       34.68      6.34 o 
   6   3   1     3284.04     3609.70     30.03 o 
   7   3   1      484.81      534.73     21.46 o 
   8   3   1      839.30      796.65     19.13 o 
   9   3   1        3.00        4.17      8.34 o 
  10   3   1        0.87        8.10     10.13 o 
  11   3   1      142.67      123.75     15.59 o 
  12   3   1      241.57      240.22     14.90 o 
  13   3   1      129.36      162.55     14.13 o 
  14   3   1      621.47      575.40     21.69 o 
  15   3   1      401.99      492.48     20.39 o 
  16   3   1        0.03        8.83     11.76 o 
  17   3   1        4.93       35.92     11.05 o 
  18   3   1        8.10        7.80     13.00 o 
  19   3   1        0.61        2.47     11.09 o 
  20   3   1        1.28       12.99     12.99 o 
  21   3   1       18.49        2.30     12.67 o 
  22   3   1        3.37        2.30     12.63 o 
 -22   4   1       18.63        6.12     12.23 o 
 -21   4   1        3.98       12.55     12.55 o 
 -20   4   1       27.27       11.30     13.82 o 
 -19   4   1       19.60       20.49     13.66 o 
 -18   4   1       13.42       13.21     14.67 o 
 -17   4   1      106.04      113.55     15.54 o 
 -16   4   1      107.46      143.27     16.27 o 
 -15   4   1       16.73       30.28     13.45 o 
 -14   4   1       25.56       37.77     12.03 o 
 -13   4   1       44.67       19.06     10.40 o 
 -12   4   1      165.69      169.68     13.84 o 
 -11   4   1     2057.20     2245.78     32.62 o 
 -10   4   1      332.33      391.22     15.24 o 
  -9   4   1        3.29        1.58      9.99 o 
  -8   4   1     6746.11     7328.79     45.91 o 
  -7   4   1      285.22      234.62     11.33 o 
  -6   4   1      198.10      171.77      8.04 o 
  -5   4   1      480.07      439.56      8.03 o 
  -4   4   1       45.61       45.21      4.85 o 
  -3   4   1        3.55        0.00      4.92 o 
  -2   4   1     2921.72     3024.62     21.72 o 
  -1   4   1       27.53        4.98      6.87 o 
   0   4   1     1793.00     1699.82     16.07 o 
   1   4   1     1257.92     1171.57     19.77 o 
   2   4   1      393.00      464.37     14.63 o 
   3   4   1     1659.71     1658.16     18.92 o 
   4   4   1      565.39      680.94     15.87 o 
   5   4   1     1198.39     1028.29     25.07 o 
   6   4   1     1203.20     1346.56     17.45 o 
   7   4   1      663.34      677.99     13.47 o 
   8   4   1      139.46      155.72      9.09 o 
   9   4   1      950.18      925.85     22.58 o 
  10   4   1        0.11        4.42     11.05 o 
  11   4   1      422.73      379.19     19.18 o 
  12   4   1     1039.45     1058.19     28.32 o 
  13   4   1        6.01        4.30     13.27 o 
  14   4   1      135.52      142.33     14.06 o 
  15   4   1        2.97       24.21     11.31 o 
  16   4   1       28.04       45.75     11.80 o 
  17   4   1       42.05       49.82     10.77 o 
  18   4   1        0.34        6.15     11.09 o 
  19   4   1        7.37       11.34     11.34 o 
  20   4   1       24.05       11.64     10.57 o 
  21   4   1        3.79       12.08     12.08 o 
  22   4   1        9.24       14.72     10.80 o 
 -22   5   1        0.78       11.53     11.53 o 
 -21   5   1       20.27        6.43     10.72 o 
 -20   5   1       15.01       16.51     11.79 o 
 -19   5   1       34.68       34.65     14.12 o 
 -18   5   1       26.76       23.47     12.43 o 
 -17   5   1       64.52       67.58     13.23 o 
 -16   5   1      278.08      324.54     18.54 o 
 -15   5   1        0.01        4.82     11.25 o 
 -14   5   1       61.86       52.88     11.57 o 
 -13   5   1       10.65       10.09     10.09 o 
 -12   5   1       26.54        1.70     10.18 o 
 -11   5   1       21.36       57.88     11.92 o 
 -10   5   1      242.19      232.63     13.58 o 
  -9   5   1     2925.12     3276.41     35.46 o 
  -8   5   1      728.31      666.63     16.78 o 
  -7   5   1      396.50      462.67     13.36 o 
  -6   5   1      236.14      270.25      6.67 o 
  -5   5   1        9.18        0.01      8.34 o 
  -4   5   1       70.50       99.10      8.41 o 
  -3   5   1     1016.27     1046.98     15.33 o 
  -2   5   1      472.87      423.81      6.94 o 
  -1   5   1      865.12      893.52     14.24 o 
   0   5   1     1359.44     1446.52     18.47 o 
   1   5   1       13.45       35.07      9.28 o 
   2   5   1     2158.44     2085.35     20.58 o 
   3   5   1      565.13      548.01     28.59 o 
   4   5   1      110.92      101.85     11.78 o 
   5   5   1       15.26       35.71     10.21 o 
   6   5   1       30.97       23.65     10.66 o 
   7   5   1        7.11        8.11     11.09 o 
   8   5   1       23.63        1.36     11.42 o 
   9   5   1       54.77       51.84     16.23 o 
  10   5   1      515.54      523.35     23.15 o 
  11   5   1     1004.53     1117.10     31.80 o 
  12   5   1     1719.18     1931.74     43.71 o 
  13   5   1       15.86        4.13     16.52 o 
  14   5   1      292.46      273.86     19.15 o 
  15   5   1       38.49        8.74     13.98 o 
  16   5   1        3.06        9.43     12.60 o 
  17   5   1       11.91        8.43     12.64 o 
  18   5   1       10.13       14.96      9.97 o 
  19   5   1       46.83       19.99     11.10 o 
  20   5   1       36.96        3.99     11.96 o 
  21   5   1        0.44        2.73      9.10 o 
  22   5   1        6.12       21.30      9.37 o 
 -22   6   1        0.59       15.67      9.22 o 
 -21   6   1        1.76       12.32     11.30 o 
 -20   6   1       55.46       50.55     14.70 o 
 -19   6   1       14.63       34.49     12.31 o 
 -18   6   1       44.51       66.46     13.29 o 
 -17   6   1      222.04      207.26     15.62 o 
 -16   6   1      116.55      105.04     15.00 o 
 -15   6   1      296.91      254.31     15.70 o 
 -14   6   1       98.02      104.05     14.62 o 
 -13   6   1       22.36       36.70     11.67 o 
 -12   6   1       16.88       16.97     10.18 o 
 -11   6   1      735.40      840.72     18.88 o 
 -10   6   1       52.75       29.34      8.63 o 
  -9   6   1        9.11        0.00     10.38 o 
  -8   6   1     6313.87     6232.55     51.90 o 
  -7   6   1      259.40      272.56     13.84 o 
  -6   6   1        0.09        0.22      8.67 o 
  -5   6   1     2286.42     2081.95     24.34 o 
  -4   6   1     1294.97     1296.93     22.77 o 
  -3   6   1     1008.18     1136.19     21.26 o 
  -2   6   1       28.11       23.43      7.21 o 
  -1   6   1      858.17      901.62     20.36 o 
   0   6   1       15.09       13.43      5.76 o 
   1   6   1       81.62       49.99      5.78 o 
   2   6   1      191.19      201.25      9.67 o 
   3   6   1      402.06      318.70     11.73 o 
   4   6   1     2553.89     2761.02     33.81 o 
   5   6   1      242.19      247.76      8.16 o 
   6   6   1      355.25      399.09     14.71 o 
   7   6   1       13.55       16.11     10.86 o 
   8   6   1     1273.24     1408.06     29.06 o 
   9   6   1      522.39      540.99     22.86 o 
  10   6   1        0.01       30.04     13.85 o 
  11   6   1      486.32      571.77     27.61 o 
  12   6   1       36.15       67.57     15.76 o 
  13   6   1       43.39       51.92     15.14 o 
  14   6   1       37.08       18.34     14.26 o 
  15   6   1        0.52       11.28     13.17 o 
  16   6   1        9.65        0.00     15.33 o 
  17   6   1       45.92       27.29     15.16 o 
  18   6   1       74.79       37.27     14.64 o 
  19   6   1       20.74       12.75     11.59 o 
  20   6   1       18.23       18.16     11.10 o 
  21   6   1        1.66        2.03      8.84 o 
 -21   7   1        6.56        9.98     11.00 o 
 -20   7   1       51.62       41.83     12.11 o 
 -19   7   1       51.33       38.45     14.41 o 
 -18   7   1       18.30       13.01     13.01 o 
 -17   7   1        1.05        5.57     12.55 o 
 -16   7   1      168.69      186.52     16.28 o 
 -15   7   1      105.93       99.64     15.56 o 
 -14   7   1      318.80      360.05     19.47 o 
 -13   7   1      224.57      236.12     16.74 o 
 -12   7   1        9.23       10.29     10.29 o 
 -11   7   1       69.44       83.77     12.22 o 
 -10   7   1        6.75        8.83      8.83 o 
  -9   7   1      494.94      403.06     19.56 o 
  -8   7   1      409.59      312.33     21.46 o 
  -7   7   1      821.65      856.58     23.33 o 
  -6   7   1     1105.45     1030.74     19.81 o 
  -5   7   1       19.28       10.86      9.05 o 
  -4   7   1     5329.47     5395.10     41.97 o 
  -3   7   1      325.21      245.42     16.62 o 
  -2   7   1        1.99       18.78      7.52 o 
  -1   7   1      223.14      200.67      9.65 o 
   0   7   1     3919.45     3667.13     36.00 o 
   1   7   1      403.70      310.88     12.03 o 
   2   7   1       54.59       28.17      8.05 o 
   3   7   1     1415.47     1403.58     24.30 o 
   4   7   1     1004.87     1088.52     22.50 o 
   5   7   1        8.89        6.23     10.39 o 
   6   7   1      397.68      447.13     10.56 o 
   7   7   1      426.45      392.40     17.25 o 
   8   7   1      373.54      379.48     21.99 o 
   9   7   1      236.28      208.86     15.67 o 
  10   7   1       26.94       43.63     18.09 o 
  11   7   1      150.66      153.85     18.10 o 
  12   7   1      407.43      513.71     24.57 o 
  13   7   1        3.94       17.35     17.35 o 
  14   7   1       33.03        8.29     18.66 o 
  15   7   1        0.90        7.77     13.59 o 
  16   7   1       29.38       42.83     14.27 o 
  17   7   1       82.87      104.53     16.08 o 
  18   7   1       25.51       27.03     14.23 o 
  19   7   1       29.79        7.43     13.64 o 
  20   7   1        2.88        5.34     10.67 o 
  21   7   1        6.95        4.57     10.97 o 
 -21   8   1        6.49       10.82      9.84 o 
 -20   8   1        8.19       11.93     11.93 o 
 -19   8   1       21.66       13.05     13.05 o 
 -18   8   1        5.35       12.86     11.58 o 
 -17   8   1       10.46       13.83     12.45 o 
 -16   8   1       26.04       22.13     13.28 o 
 -15   8   1       75.95       93.50     15.58 o 
 -14   8   1        0.38       32.63     13.06 o 
 -13   8   1      160.83      137.16     15.24 o 
 -12   8   1       22.91       40.11     13.94 o 
 -11   8   1       31.49       10.70     10.70 o 
 -10   8   1      113.51      128.64     12.69 o 
  -9   8   1       79.65      109.99     12.83 o 
  -8   8   1      317.80      289.73     14.79 o 
  -7   8   1      275.41      271.54     11.16 o 
  -6   8   1        1.97       14.96      9.36 o 
  -5   8   1      773.20      841.97     20.72 o 
  -4   8   1     1993.06     1974.00     32.30 o 
  -3   8   1     1987.43     1986.10     28.85 o 
  -2   8   1       68.23       43.06      9.79 o 
  -1   8   1      323.08      255.78     12.08 o 
   0   8   1      306.93      325.84     10.43 o 
   1   8   1       18.15       50.21     10.46 o 
   2   8   1      109.63      123.80     10.49 o 
   3   8   1        3.09       29.51     10.54 o 
   4   8   1      770.42      869.73     23.33 o 
   5   8   1      938.95     1073.25     19.25 o 
   6   8   1      246.75      293.58     15.10 o 
   7   8   1      662.72      732.67     23.99 o 
   8   8   1       36.85       15.42     13.21 o 
   9   8   1        5.40       13.29     13.29 o 
  10   8   1      215.38      214.83     15.57 o 
  11   8   1      254.49      192.71     19.94 o 
  12   8   1        0.71       19.78     15.29 o 
  13   8   1      137.97      127.13     21.29 o 
  14   8   1      112.62      155.51     20.46 o 
  15   8   1       83.60       32.90     19.35 o 
  16   8   1        0.43       10.79     14.39 o 
  17   8   1       24.24       18.08     18.08 o 
  18   8   1       11.46       23.57     16.20 o 
  19   8   1        6.60       19.48     12.99 o 
  20   8   1       17.42        2.25     12.39 o 
  21   8   1        0.59        8.67     10.58 o 
 -20   9   1        0.39        5.38     11.83 o 
 -19   9   1        0.04       12.97     12.97 o 
 -18   9   1       54.91       62.79     12.81 o 
 -17   9   1        0.09       11.06     11.06 o 
 -16   9   1       71.07       85.78     13.31 o 
 -15   9   1        4.61        3.13     14.13 o 
 -14   9   1        2.88       13.19     13.19 o 
 -13   9   1      117.75       97.96     15.47 o 
 -12   9   1      137.84       94.69     16.00 o 
 -11   9   1      251.75      217.03     16.41 o 
 -10   9   1       54.95       85.58     14.89 o 
  -9   9   1      103.55      134.11     15.11 o 
  -8   9   1      135.48      175.07     11.46 o 
  -7   9   1       59.26       52.04      9.64 o 
  -6   9   1      139.41      149.55     13.59 o 
  -5   9   1      120.66      125.28     11.74 o 
  -4   9   1      344.54      430.85     17.79 o 
  -3   9   1      128.43      105.18     14.01 o 
  -2   9   1     1076.88     1060.72     22.44 o 
  -1   9   1      971.06     1122.38     27.36 o 
   0   9   1        1.02       15.23     10.88 o 
   1   9   1      120.99       70.31     15.28 o 
   2   9   1        6.81       17.11     10.96 o 
   3   9   1        6.80       11.00     11.00 o 
   4   9   1      207.49      262.23     19.87 o 
   5   9   1       60.86       51.36     13.30 o 
   6   9   1       14.44       11.13     11.13 o 
   7   9   1       47.18       17.86     13.40 o 
   8   9   1      174.02      176.62     15.65 o 
   9   9   1        4.98       13.39     13.39 o 
  10   9   1       11.32       31.04     13.29 o 
  11   9   1        6.85        1.38     17.52 o 
  12   9   1       46.25       57.97     17.17 o 
  13   9   1       13.56       12.51     18.76 o 
  14   9   1        3.34       18.00     18.00 o 
  15   9   1       10.01       36.03     18.95 o 
  16   9   1       39.31       26.58     15.95 o 
  17   9   1        5.62        6.52     14.68 o 
  18   9   1        1.89        7.40     14.78 o 
  19   9   1        4.28       13.18     14.50 o 
  20   9   1        0.46       10.41     12.71 o 
 -20  10   1        7.95       11.78     11.78 o 
 -19  10   1        6.06       31.75     12.93 o 
 -18  10   1       19.73        6.41     14.10 o 
 -17  10   1        7.21        0.00     13.85 o 
 -16  10   1        1.69       14.88     14.88 o 
 -15  10   1       65.93       69.63     14.25 o 
 -14  10   1        0.26        1.67     15.01 o 
 -13  10   1        0.26       13.96     13.96 o 
 -12  10   1        0.03       18.12     14.49 o 
 -11  10   1       30.98       31.72     14.93 o 
 -10  10   1      232.20      219.60     17.20 o 
  -9  10   1       11.20        1.95     13.62 o 
  -8  10   1      287.76      348.93     19.71 o 
  -7  10   1      218.26      259.13     17.94 o 
  -6  10   1      319.23      350.17     16.09 o 
  -5  10   1       42.39       28.45     12.18 o 
  -4  10   1      153.69      138.98     12.33 o 
  -3  10   1      386.06      411.36     18.76 o 
  -2  10   1       63.42       72.26     12.74 o 
  -1  10   1       25.36       25.04     13.21 o 
   0  10   1        0.16        0.16     11.34 o 
   1  10   1       56.67       77.47     13.68 o 
   2  10   1       62.63       54.88     13.71 o 
   3  10   1       48.32       25.24     11.48 o 
   4  10   1      233.72      285.43     18.41 o 
   5  10   1      501.73      509.90     23.07 o 
   6  10   1      354.16      445.61     20.78 o 
   7  10   1       91.84       80.67     16.13 o 
   8  10   1      140.78      115.96     18.34 o 
   9  10   1      135.09      165.91     20.46 o 
  10  10   1        6.95       17.91     17.91 o 
  11  10   1      146.58      208.58     21.96 o 
  12  10   1       15.75       27.76     17.09 o 
  13  10   1        8.73       18.54     18.54 o 
  14  10   1        0.22       39.33     17.71 o 
  15  10   1       36.60       40.88     16.72 o 
  16  10   1       30.54       26.02     19.09 o 
  17  10   1       10.42       24.00     16.01 o 
  18  10   1        1.75        1.46     14.57 o 
  19  10   1        0.02        6.55     13.10 o 
  20  10   1        0.56       13.91     13.91 o 
 -19  11   1        8.51        9.39     11.74 o 
 -18  11   1        0.25       16.68     14.11 o 
 -17  11   1        8.19       13.90     13.90 o 
 -16  11   1        1.55       32.93     13.46 o 
 -15  11   1       90.85       87.81     15.97 o 
 -14  11   1       29.19       18.58     15.21 o 
 -13  11   1       64.17       53.18     17.72 o 
 -12  11   1        3.71        1.85     14.76 o 
 -11  11   1      353.04      421.25     24.78 o 
 -10  11   1       49.80       37.17     17.61 o 
  -9  11   1      123.30      161.79     17.98 o 
  -8  11   1      102.80      111.66     18.29 o 
  -7  11   1      658.37      646.08     22.64 o 
  -6  11   1       25.65        4.17     12.49 o 
  -5  11   1       13.49        2.11     14.74 o 
  -4  11   1      318.34      330.39     17.05 o 
  -3  11   1       82.35       84.43     10.83 o 
  -2  11   1      393.82      309.66     17.70 o 
  -1  11   1      198.89      248.36     16.25 o 
   0  11   1      490.00      515.24     21.27 o 
   1  11   1        3.30       23.75     14.26 o 
   2  11   1        2.89        7.15     11.93 o 
   3  11   1        2.96        1.16     11.98 o 
   4  11   1      775.94      828.17     26.41 o 
   5  11   1      286.35      281.16     19.23 o 
   6  11   1       43.55       21.60     16.80 o 
   7  11   1      403.75      341.56     23.90 o 
   8  11   1      331.86      340.87     26.04 o 
   9  11   1       18.16       21.01     21.01 o 
  10  11   1      572.10      597.00     29.74 o 
  11  11   1       53.57       42.31     22.27 o 
  12  11   1        5.93       15.05     17.20 o 
  13  11   1      158.05      154.53     20.61 o 
  14  11   1      107.44      121.19     19.54 o 
  15  11   1        0.01       12.86     18.37 o 
  16  11   1       78.18       42.73     20.52 o 
  17  11   1       67.14       53.50     18.88 o 
  18  11   1        0.07       17.21     14.34 o 
  19  11   1        0.46       28.42     14.21 o 
 -19  12   1        0.25       10.56     12.91 o 
 -18  12   1        1.03        6.42     12.84 o 
 -17  12   1        1.66       13.94     13.94 o 
 -16  12   1        2.95        0.00     15.04 o 
 -15  12   1        1.41       16.09     16.09 o 
 -14  12   1       29.48       46.10     15.37 o 
 -13  12   1       66.08       59.29     17.96 o 
 -12  12   1        8.09       13.13     16.88 o 
 -11  12   1        1.21        0.00     17.49 o 
 -10  12   1      576.05      626.10     30.01 o 
  -9  12   1      439.26      378.78     24.56 o 
  -8  12   1        0.09        6.26     16.69 o 
  -7  12   1      125.25      165.30     19.07 o 
  -6  12   1      605.19      552.11     23.64 o 
  -5  12   1       20.88       10.88     15.24 o 
  -4  12   1       12.29       15.47     13.26 o 
  -3  12   1      289.07      260.59     20.22 o 
  -2  12   1      125.95       89.67     16.09 o 
  -1  12   1       79.60      118.75     16.96 o 
   0  12   1      111.05      113.16     17.22 o 
   1  12   1       14.91       34.65     14.85 o 
   2  12   1      365.44      335.66     22.37 o 
   3  12   1      170.27      147.23     19.96 o 
   4  12   1        0.71       17.52     17.52 o 
   5  12   1     1022.85     1043.57     35.04 o 
   6  12   1      178.06      134.78     19.96 o 
   7  12   1       46.09       84.30     19.84 o 
   8  12   1        2.54        4.90     19.61 o 
   9  12   1      447.31      544.30     28.89 o 
  10  12   1       11.35       18.80     21.16 o 
  11  12   1      143.77      191.26     25.05 o 
  12  12   1        2.44       19.69     19.69 o 
  13  12   1        0.42       20.84     20.84 o 
  14  12   1        3.01       33.44     17.71 o 
  15  12   1        2.30        3.67     18.38 o 
  16  12   1        0.95       13.63     17.03 o 
  17  12   1       11.46        6.26     18.76 o 
  18  12   1        0.67       24.17     15.64 o 
 -18  13   1        0.69       23.08     12.82 o 
 -17  13   1        6.01       37.71     13.96 o 
 -16  13   1        7.97       16.61     15.09 o 
 -15  13   1       12.91       16.19     17.80 o 
 -14  13   1       33.32       24.11     17.22 o 
 -13  13   1      152.83      136.27     19.99 o 
 -12  13   1      187.13      193.98     22.83 o 
 -11  13   1       48.76       41.50     19.76 o 
 -10  13   1      631.50      594.56     28.54 o 
  -9  13   1       15.88       16.73     20.93 o 
  -8  13   1      141.76      130.43     23.52 o 
  -7  13   1      261.26      228.57     21.77 o 
  -6  13   1       10.60       22.12     17.69 o 
  -5  13   1      133.68       76.36     17.97 o 
  -4  13   1      108.69      157.48     20.55 o 
  -3  13   1      171.60      134.92     16.29 o 
  -2  13   1        0.64        4.78     16.70 o 
  -1  13   1        4.79       20.16     15.11 o 
   0  13   1       19.79       25.60     17.89 o 
   1  13   1        0.16       36.02     15.44 o 
   2  13   1       49.86       41.40     15.52 o 
   3  13   1       40.39       51.94     20.77 o 
   4  13   1      335.24      421.74     26.03 o 
   5  13   1       15.70       15.61     20.82 o 
   6  13   1       11.50       31.13     18.16 o 
   7  13   1      102.01       97.82     23.17 o 
   8  13   1      256.18      208.32     27.95 o 
   9  13   1        3.06       22.42     22.42 o 
  10  13   1      294.74      276.40     29.09 o 
  11  13   1       60.48       78.90     25.75 o 
  12  13   1       32.91       80.68     22.41 o 
  13  13   1      235.52      178.61     25.51 o 
  14  13   1       16.64       37.97     21.98 o 
  15  13   1       13.15       33.52     16.75 o 
  16  13   1      141.29      113.43     22.34 o 
  17  13   1       18.57        4.72     18.88 o 
 -17  14   1        4.58       23.71     15.35 o 
 -16  14   1        0.22        3.03     16.62 o 
 -15  14   1        0.20       19.89     14.62 o 
 -14  14   1        8.31       39.82     15.58 o 
 -13  14   1       80.72       53.13     18.32 o 
 -12  14   1       45.07      101.91     19.23 o 
 -11  14   1        1.51        6.01     20.03 o 
 -10  14   1       50.83       39.39     22.80 o 
  -9  14   1      554.56      593.05     31.99 o 
  -8  14   1       49.71        0.00     21.84 o 
  -7  14   1       39.60       15.62     22.30 o 
  -6  14   1      124.17       99.92     22.71 o 
  -5  14   1      197.32      231.07     23.10 o 
  -4  14   1       76.07       61.19     21.18 o 
  -3  14   1        1.87       16.82     21.63 o 
  -2  14   1       46.58       37.05     17.29 o 
  -1  14   1      374.83      428.65     28.75 o 
   0  14   1        5.30       60.96     21.20 o 
   1  14   1      889.85      814.68     34.73 o 
   2  14   1      341.10      241.77     29.56 o 
   3  14   1       29.38       91.73     24.28 o 
   4  14   1      247.99      281.22     27.03 o 
   5  14   1        1.48       24.33     24.33 o 
   6  14   1       26.25       43.09     24.24 o 
   7  14   1        5.78        5.34     21.36 o 
   8  14   1       75.62       76.32     26.31 o 
   9  14   1       86.35      110.82     25.76 o 
  10  14   1        0.34       42.57     22.55 o 
  11  14   1        3.38       24.13     24.13 o 
  12  14   1       33.81       46.11     23.06 o 
  13  14   1       57.83       48.01     24.00 o 
  14  14   1       18.73       22.51     24.56 o 
  15  14   1        3.68       24.72     20.92 o 
  16  14   1       14.40       63.08     21.03 o 
 -16  15   1       24.35       19.59     18.09 o 
 -15  15   1        0.04       11.37     17.86 o 
 -14  15   1        5.84        3.47     17.35 o 
 -13  15   1       32.32        1.85     20.25 o 
 -12  15   1       17.18       17.43     19.38 o 
 -11  15   1       19.88       16.19     20.24 o 
 -10  15   1      190.04      174.32     21.00 o 
  -9  15   1       89.61       93.19     21.67 o 
  -8  15   1        0.04        4.45     17.80 o 
  -7  15   1       68.61       47.82     20.50 o 
  -6  15   1      109.34       60.43     20.91 o 
  -5  15   1        5.65       23.70     21.33 o 
  -4  15   1      386.28      362.94     29.04 o 
  -3  15   1      267.22      344.20     27.25 o 
  -2  15   1       87.34      104.63     22.96 o 
  -1  15   1      159.57      132.45     27.02 o 
   0  15   1      561.03      536.58     38.38 o 
   1  15   1       39.54       94.02     27.65 o 
   2  15   1      790.96      748.52     41.74 o 
   3  15   1      568.91      665.27     36.35 o 
   4  15   1      179.83      176.52     30.83 o 
   5  15   1       15.65        8.40     25.20 o 
   6  15   1      371.61      426.70     33.47 o 
   7  15   1       86.17       88.43     27.63 o 
   8  15   1        0.92        8.18     24.51 o 
   9  15   1       48.58       21.30     23.98 o 
  10  15   1       25.07       64.66     23.28 o 
  11  15   1        2.59       19.93     24.90 o 
  12  15   1       91.24       64.16     26.14 o 
  13  15   1       68.76       33.71     24.72 o 
  14  15   1        0.58        6.32     23.16 o 
  15  15   1        2.77       23.46     19.55 o 
 -14  16   1        4.06       22.54     19.07 o 
 -13  16   1       26.54       31.34     18.43 o 
 -12  16   1        7.17        9.73     21.39 o 
 -11  16   1        3.51       32.60     20.37 o 
 -10  16   1       30.49        4.24     21.20 o 
  -9  16   1        0.66        8.77     21.94 o 
  -8  16   1      116.02      142.32     20.33 o 
  -7  16   1       33.61       16.22     20.86 o 
  -6  16   1        1.05        9.49     18.97 o 
  -5  16   1       23.13       26.68     21.82 o 
  -4  16   1       76.11      101.70     22.32 o 
  -3  16   1       34.31       15.26     22.90 o 
  -2  16   1        5.16       23.66     21.04 o 
  -1  16   1        0.17        5.57     22.30 o 
   0  16   1       50.00       76.37     28.28 o 
   1  16   1      546.57      576.66     37.10 o 
   2  16   1      564.07      597.85     40.24 o 
   3  16   1       63.30      109.74     28.89 o 
   4  16   1        1.00        8.69     26.07 o 
   5  16   1       10.36       11.58     26.04 o 
   6  16   1        6.66       25.93     25.93 o 
   7  16   1        8.02       11.42     25.69 o 
   8  16   1        1.58       14.05     25.29 o 
   9  16   1        2.22        8.24     27.47 o 
  10  16   1        1.24       24.01     26.67 o 
  11  16   1       22.08       23.11     28.25 o 
  12  16   1        8.04       12.25     24.50 o 
  13  16   1       18.43       76.46     25.49 o 
  14  16   1       12.22       21.71     23.88 o 
 -13  17   1        0.39       22.07     22.07 o 
 -12  17   1        0.01       19.46     19.46 o 
 -11  17   1        2.42       22.48     22.48 o 
 -10  17   1        3.44       10.67     19.19 o 
  -9  17   1       15.44       44.27     17.71 o 
  -8  17   1        0.15       20.57     20.57 o 
  -7  17   1        4.71        0.00     23.50 o 
  -6  17   1       10.06       14.46     21.71 o 
  -5  17   1        2.35       22.25     22.25 o 
  -4  17   1        3.91       22.81     20.27 o 
  -3  17   1       36.78       13.03     26.05 o 
  -2  17   1        6.98       13.51     24.32 o 
  -1  17   1       61.51       22.91     28.65 o 
   0  17   1       96.74      110.54     26.18 o 
   1  17   1        3.40       47.01     29.38 o 
   2  17   1      113.06       79.90     32.56 o 
   3  17   1       77.27       83.29     29.75 o 
   4  17   1        0.03       14.91     26.83 o 
   5  17   1       22.86       26.82     26.82 o 
   6  17   1        0.02       17.79     26.69 o 
   7  17   1       14.95       55.80     26.43 o 
   8  17   1        5.41       23.13     28.91 o 
   9  17   1        7.49       31.10     28.28 o 
  10  17   1       17.51       76.85     24.70 o 
  11  17   1        0.04       29.06     29.06 o 
  12  17   1        0.51       27.75     27.75 o 
  13  17   1        0.23       19.10     28.64 o 
 -11  18   1        0.43       18.38     20.42 o 
 -10  18   1        9.20       39.78     19.24 o 
  -9  18   1       22.46       77.83     22.24 o 
  -8  18   1        2.37        2.31     23.02 o 
  -7  18   1        9.95       30.87     21.37 o 
  -6  18   1       15.63       15.74     21.98 o 
  -5  18   1       71.09      102.91     25.10 o 
  -4  18   1      113.52       90.31     25.80 o 
  -3  18   1        1.28       39.88     23.94 o 
  -2  18   1       15.42       41.51     24.91 o 
  -1  18   1       21.65       85.10     26.41 o 
   0  18   1       10.30       10.73     23.85 o 
   1  18   1       24.64       30.13     30.13 o 
   2  18   1        5.32       60.73     27.33 o 
   3  18   1        1.74       18.32     30.52 o 
   4  18   1        0.84       42.84     27.54 o 
   5  18   1        0.03       18.35     30.58 o 
   6  18   1        9.03       30.42     30.42 o 
   7  18   1       12.79       45.19     27.12 o 
   8  18   1       41.88       44.48     26.70 o 
   9  18   1        4.62       31.90     29.00 o 
  10  18   1        4.77       45.04     28.15 o 
  11  18   1        0.41       10.85     29.83 o 
  -9  19   1       35.39       53.42     24.49 o 
  -8  19   1        0.58        0.78     20.80 o 
  -7  19   1        8.20       28.69     23.90 o 
  -6  19   1       44.08       56.71     29.59 o 
  -5  19   1        6.06       22.86     22.86 o 
  -4  19   1       50.47       57.58     23.55 o 
  -3  19   1       45.53       27.04     27.04 o 
  -2  19   1        5.68       28.27     28.27 o 
  -1  19   1        6.12        3.00     26.95 o 
   0  19   1        0.01       30.43     30.43 o 
   1  19   1       15.58       67.74     30.78 o 
   2  19   1        9.69       12.41     27.95 o 
   3  19   1        0.42       21.85     31.21 o 
   4  19   1       17.98       53.18     31.29 o 
   5  19   1       27.88       71.88     31.26 o 
   6  19   1       12.69       80.84     31.08 o 
   7  19   1       30.22        9.24     33.86 o 
   8  19   1        1.04       15.15     33.32 o 
   9  19   1       19.80       23.69     32.58 o 
  -6  20   1        2.60       34.70     24.78 o 
  -5  20   1       25.91       33.29     28.16 o 
  -4  20   1        8.44       81.98     29.09 o 
  -3  20   1       15.87       73.99     27.39 o 
  -2  20   1        0.05       28.83     28.83 o 
  -1  20   1       32.33       24.35     30.44 o 
   0  20   1        1.19       39.85     30.97 o 
   1  20   1        7.54       34.47     34.47 o 
   2  20   1       18.88       12.65     31.60 o 
   3  20   1        3.46       31.78     31.78 o 
   4  20   1       20.65       57.33     35.04 o 
   5  20   1        0.01       35.00     35.00 o 
 -23   0   2       48.73       46.94     16.56 o 
 -22   0   2        0.35       17.35     17.35 o 
 -21   0   2        0.05        5.31     17.67 o 
 -20   0   2       34.57       70.18     21.45 o 
 -19   0   2      425.96      423.00     33.94 o 
 -18   0   2       10.34       22.74     22.74 o 
 -17   0   2      324.11      381.67     33.60 o 
 -16   0   2      932.14      870.20     24.91 o 
 -15   0   2      239.81      235.35     17.78 o 
 -14   0   2      391.49      450.47     35.53 o 
 -13   0   2      468.45      515.21     22.38 o 
 -12   0   2       17.77       38.22     11.95 o 
 -11   0   2       17.38        8.98     11.22 o 
 -10   0   2        9.21        2.07     10.35 o 
  -9   0   2     4325.61     4296.87      9.38 o 
  -8   0   2     3140.39     2806.02      8.45 o 
  -7   0   2      430.40      370.76      4.67 o 
  -6   0   2      303.42      243.20      7.61 o 
  -5   0   2     1092.60     1225.93      9.55 o 
  -4   0   2    10754.24    10634.50    171.90 o 
  -3   0   2    14398.46    14803.45      4.63 o 
  -2   0   2     8107.71     7904.21     28.26 o 
  -1   0   2     8431.74     8511.87    145.41 o 
   0   0   2     6484.39     6555.83     28.97 o 
   1   0   2      599.38      665.21      9.56 o 
   2   0   2      678.51      662.22     11.71 o 
   3   0   2   284869.47   286637.59    946.14 o 
   4   0   2    25571.15    25637.30    331.17 o 
   5   0   2       71.95       53.14      9.88 o 
   6   0   2     1224.99     1371.51     21.79 o 
   7   0   2      459.19      489.41     11.94 o 
   8   0   2     3336.15     3420.23     36.00 o 
   9   0   2       70.84       98.36     12.04 o 
  10   0   2     1035.28     1131.38     24.11 o 
  11   0   2      536.16      567.39     20.05 o 
  12   0   2      380.04      370.40     19.91 o 
  13   0   2        5.34       13.78     13.78 o 
  14   0   2       12.00       15.47     15.47 o 
  15   0   2      581.40      499.61     24.60 o 
  16   0   2        3.75       18.43     18.43 o 
  17   0   2       77.43       71.65     16.11 o 
  18   0   2       51.39       12.18     19.14 o 
  19   0   2        0.88       16.95     16.95 o 
  20   0   2        7.71       13.30     16.64 o 
  21   0   2        6.75        8.26     18.18 o 
  22   0   2        6.36        3.34     18.37 o 
 -23   1   2        0.06       13.50     13.50 o 
 -22   1   2        5.60       15.28     15.28 o 
 -21   1   2       28.84       64.71     16.95 o 
 -20   1   2      154.42      101.04     18.52 o 
 -19   1   2       35.16       34.48     18.14 o 
 -18   1   2        2.26       19.26     19.26 o 
 -17   1   2      893.55     1030.44     40.30 o 
 -16   1   2       28.59       24.88     20.72 o 
 -15   1   2       37.66       54.52     14.68 o 
 -14   1   2      327.45      408.84     22.93 o 
 -13   1   2      295.51      310.29     18.37 o 
 -12   1   2       17.27       19.69     11.81 o 
 -11   1   2      350.04      298.72      9.39 o 
 -10   1   2       71.54       77.64     10.66 o 
  -9   1   2      480.99      407.08      8.41 o 
  -8   1   2     4505.01     4799.53     41.75 o 
  -7   1   2      101.65       75.14      7.83 o 
  -6   1   2     4517.33     4595.72     32.92 o 
  -5   1   2       41.79       38.45      6.41 o 
  -4   1   2      139.48      139.06      6.53 o 
  -3   1   2       30.39       37.76      6.54 o 
  -2   1   2     1130.49     1142.52     14.65 o 
  -1   1   2      965.11     1068.70     11.50 o 
   0   1   2     4893.48     5016.94     27.39 o 
   1   1   2       10.47       26.62      3.55 o 
   2   1   2     1503.49     1536.78     19.92 o 
   3   1   2    62744.73    62935.38    440.38 o 
   4   1   2    88473.83    88590.88     15.37 o 
   5   1   2     1482.98     1499.30     23.55 o 
   6   1   2      178.26      188.13      7.96 o 
   7   1   2      518.82      541.63     16.05 o 
   8   1   2      176.82      192.72     14.09 o 
   9   1   2       11.97        0.45     10.04 o 
  10   1   2       33.19       33.95      9.99 o 
  11   1   2      501.26      448.74     17.79 o 
  12   1   2        3.95        7.79     11.69 o 
  13   1   2       82.59      112.65     15.28 o 
  14   1   2      188.55      223.54     16.76 o 
  15   1   2        7.65        9.05     14.47 o 
  16   1   2        1.62       14.01     14.01 o 
  17   1   2       16.10       18.61     18.61 o 
  18   1   2        2.52       13.09     14.73 o 
  19   1   2      123.66      116.69     19.07 o 
  20   1   2       73.91       54.50     17.13 o 
  21   1   2       13.93        1.55     17.02 o 
  22   1   2        0.37       28.19     17.22 o 
 -23   2   2        6.28       10.97     10.97 o 
 -22   2   2        0.06       32.04     13.55 o 
 -21   2   2       13.43       32.62     14.95 o 
 -20   2   2       11.04        2.95     16.25 o 
 -19   2   2      123.58      133.23     17.45 o 
 -18   2   2       15.00        3.36     16.79 o 
 -17   2   2       75.90       47.38     19.32 o 
 -16   2   2      556.77      547.28     27.12 o 
 -15   2   2      106.37      118.59     16.53 o 
 -14   2   2        3.91       29.46     11.03 o 
 -13   2   2       59.06       29.17     12.76 o 
 -12   2   2       18.23        7.14      8.93 o 
 -11   2   2        3.48       19.16      8.71 o 
 -10   2   2       30.57       10.17     10.17 o 
  -9   2   2      333.18      276.48      9.90 o 
  -8   2   2     5420.54     5284.18      8.11 o 
  -7   2   2      666.69      622.87      6.43 o 
  -6   2   2      521.14      462.73      6.46 o 
  -5   2   2       22.84        4.89      4.89 o 
  -4   2   2     9107.71     9038.90      4.96 o 
  -3   2   2     2405.57     2522.14      5.01 o 
  -2   2   2     2693.01     2766.53     15.07 o 
  -1   2   2     3315.54     3696.86     27.30 o 
   0   2   2      796.85      817.36     11.06 o 
   1   2   2     2820.82     2864.38     22.99 o 
   2   2   2     3988.03     4336.81     33.03 o 
   3   2   2    15252.77    14733.09      7.82 o 
   4   2   2     1487.96     1334.38      9.85 o 
   5   2   2        8.14        3.98      7.96 o 
   6   2   2        5.37       10.01     10.06 o 
   7   2   2        8.37        1.15     10.13 o 
   8   2   2      438.14      415.63     16.22 o 
   9   2   2        2.03       20.15      8.07 o 
  10   2   2        0.18        0.00      9.95 o 
  11   2   2      381.87      370.92     17.57 o 
  12   2   2        3.24        3.81      9.51 o 
  13   2   2       49.56       51.70     12.92 o 
  14   2   2       23.71       40.98     14.25 o 
  15   2   2       61.75      107.85     15.42 o 
  16   2   2        4.23       36.08     13.12 o 
  17   2   2       43.38       18.83     14.13 o 
  18   2   2        1.38        9.03     13.54 o 
  19   2   2       14.35        8.71     14.51 o 
  20   2   2        3.85       14.12     14.12 o 
  21   2   2        0.03       26.54     13.97 o 
  22   2   2        2.22        1.41     15.53 o 
 -22   3   2        2.74       12.29     12.29 o 
 -21   3   2       35.06       44.27     13.53 o 
 -20   3   2      146.61      142.83     18.69 o 
 -19   3   2       11.14        1.43     12.90 o 
 -18   3   2        3.75       31.94     12.17 o 
 -17   3   2        3.94        3.19     12.76 o 
 -16   3   2       15.84        9.91     14.89 o 
 -15   3   2       57.73       83.01     13.55 o 
 -14   3   2       20.31       12.02     12.02 o 
 -13   3   2       60.16       51.70     12.07 o 
 -12   3   2       52.55       70.43      8.59 o 
 -11   3   2      139.20      109.06     10.22 o 
 -10   3   2      140.19      133.28     11.82 o 
  -9   3   2     1191.81     1183.55     21.74 o 
  -8   3   2      842.22      927.86     26.59 o 
  -7   3   2      212.75      151.98     13.27 o 
  -6   3   2      471.32      542.83     13.31 o 
  -5   3   2     3034.22     2950.47      5.03 o 
  -4   3   2      511.47      439.56      5.06 o 
  -3   3   2     3618.40     3707.24     27.17 o 
  -2   3   2     1301.96     1253.16     13.70 o 
  -1   3   2      572.05      596.44     10.45 o 
   0   3   2     7357.09     7952.75     37.03 o 
   1   3   2    14041.89    13532.14    209.25 o 
   2   3   2     7945.77     7760.89     11.97 o 
   3   3   2      174.89      139.63      6.18 o 
   4   3   2      312.49      288.12      6.31 o 
   5   3   2     1798.29     1722.43     23.37 o 
   6   3   2     1273.89     1338.20     17.08 o 
   7   3   2      178.11      153.75     12.81 o 
   8   3   2     1812.53     1766.33     31.87 o 
   9   3   2     2351.83     2522.70     27.26 o 
  10   3   2        4.59       10.26     10.26 o 
  11   3   2      124.79       93.62     11.95 o 
  12   3   2       19.89       44.10     11.51 o 
  13   3   2        8.47       10.99     10.99 o 
  14   3   2        5.29        0.45     13.90 o 
  15   3   2      145.67      165.86     14.78 o 
  16   3   2        2.96        0.00     13.92 o 
  17   3   2       15.37        7.28     11.64 o 
  18   3   2        1.67       15.11     10.99 o 
  19   3   2        1.69        6.52     11.74 o 
  20   3   2        0.16        6.27     12.54 o 
  21   3   2       19.08        2.45     13.48 o 
  22   3   2        1.27       20.86     12.27 o 
 -22   4   2        0.99       12.48     10.40 o 
 -21   4   2       51.80       62.86     12.58 o 
 -20   4   2        1.69        2.49     12.42 o 
 -19   4   2       37.15       33.41     13.36 o 
 -18   4   2      150.60      146.68     15.66 o 
 -17   4   2       16.92       20.97     15.02 o 
 -16   4   2       11.85       15.68     14.12 o 
 -15   4   2      150.05       85.95     19.47 o 
 -14   4   2      204.89      174.42     14.96 o 
 -13   4   2       25.89       16.87     10.11 o 
 -12   4   2       37.41       61.27     10.22 o 
 -11   4   2       76.40       54.70     10.26 o 
 -10   4   2       92.15       94.12     10.27 o 
  -9   4   2      326.99      268.41     10.27 o 
  -8   4   2     2233.80     2063.96      6.84 o 
  -7   4   2      633.62      633.47      8.58 o 
  -6   4   2      884.68      959.02     17.19 o 
  -5   4   2     4365.60     4036.81     15.52 o 
  -4   4   2     3675.97     3910.43     24.26 o 
  -3   4   2     1991.14     2152.68     22.65 o 
  -2   4   2      388.90      364.61      5.27 o 
  -1   4   2      652.00      648.11     14.32 o 
   0   4   2     1066.88     1178.76     16.86 o 
   1   4   2     2136.75     2194.33     24.88 o 
   2   4   2       15.00        5.93      5.93 o 
   3   4   2     2490.80     2391.25      6.16 o 
   4   4   2      418.62      443.78     12.80 o 
   5   4   2       16.65       30.50     11.00 o 
   6   4   2       45.78       71.02      8.96 o 
   7   4   2       20.99       14.39     11.31 o 
   8   4   2      733.97      643.54     20.32 o 
   9   4   2      543.52      649.50     22.31 o 
  10   4   2       86.92       58.91     13.09 o 
  11   4   2      111.83       97.00     14.76 o 
  12   4   2      615.20      529.56     22.15 o 
  13   4   2      152.53      176.10     15.20 o 
  14   4   2      412.25      369.40     19.53 o 
  15   4   2        3.15        3.30     13.17 o 
  16   4   2       23.55       36.40     12.13 o 
  17   4   2        0.01       13.93     11.15 o 
  18   4   2       31.58       50.04     11.56 o 
  19   4   2        2.34        2.38     11.90 o 
  20   4   2       22.59        2.24     12.27 o 
  21   4   2        3.34        9.59     11.72 o 
  22   4   2        1.71        3.13     11.49 o 
 -22   5   2        0.05        9.89      9.89 o 
 -21   5   2       29.30       14.15     13.06 o 
 -20   5   2       15.89       13.03     13.03 o 
 -19   5   2       58.96       56.24     14.05 o 
 -18   5   2        3.63       13.68     13.68 o 
 -17   5   2      357.34      368.84     21.78 o 
 -16   5   2        0.01       15.26     15.26 o 
 -15   5   2       33.00       19.09     12.73 o 
 -14   5   2       10.05       13.15     13.15 o 
 -13   5   2        1.50       13.48     10.10 o 
 -12   5   2        1.14        1.81     10.29 o 
 -11   5   2      392.86      406.15     13.88 o 
 -10   5   2      823.63      776.97     21.00 o 
  -9   5   2     1619.35     1702.66     31.68 o 
  -8   5   2     1934.66     1857.28     26.49 o 
  -7   5   2     3068.15     3189.24      8.85 o 
  -6   5   2      656.12      695.38      7.09 o 
  -5   5   2       55.14       52.31      7.11 o 
  -4   5   2     2116.86     2110.75     25.00 o 
  -3   5   2      466.24      400.25     10.77 o 
  -2   5   2       45.69       57.98      5.44 o 
  -1   5   2     1314.72     1451.87     20.33 o 
   0   5   2      899.04      842.44     13.43 o 
   1   5   2        0.09        0.75      5.84 o 
   2   5   2     3412.72     3287.61      7.93 o 
   3   5   2       96.19       58.13      6.12 o 
   4   5   2      293.45      251.89     12.70 o 
   5   5   2       35.28       28.52      8.77 o 
   6   5   2     1338.59     1373.72     36.20 o 
   7   5   2       25.96       30.49     13.86 o 
   8   5   2       15.07       11.68     11.68 o 
   9   5   2        9.77       37.14     16.32 o 
  10   5   2      493.76      468.98     20.68 o 
  11   5   2      618.51      632.33     24.57 o 
  12   5   2        0.18        6.43     14.98 o 
  13   5   2      160.67      135.31     18.18 o 
  14   5   2        4.75        1.89     15.02 o 
  15   5   2      228.49      220.50     17.22 o 
  16   5   2        8.08       26.57     12.50 o 
  17   5   2        0.66        5.62     12.66 o 
  18   5   2       20.80       29.02     11.35 o 
  19   5   2       19.00       11.34     11.34 o 
  20   5   2        2.58       15.44     10.29 o 
  21   5   2        3.72       22.78     10.45 o 
 -22   6   2        9.20       19.16      9.59 o 
 -21   6   2        9.59       28.48     10.55 o 
 -20   6   2        0.93       11.51     11.51 o 
 -19   6   2        1.12       24.92     12.45 o 
 -18   6   2       75.29      104.44     14.73 o 
 -17   6   2       11.75       19.99     12.86 o 
 -16   6   2       84.06       37.76     15.10 o 
 -15   6   2        5.92       12.67     12.67 o 
 -14   6   2        0.61       13.17     13.17 o 
 -13   6   2       87.94       92.55     13.59 o 
 -12   6   2        4.69       10.44     10.44 o 
 -11   6   2      195.83      184.31     12.40 o 
 -10   6   2       31.58        5.39      8.98 o 
  -9   6   2      350.30      413.37     19.93 o 
  -8   6   2       54.75       59.65      9.12 o 
  -7   6   2       39.95       30.33      7.31 o 
  -6   6   2     1700.48     1491.01      9.18 o 
  -5   6   2     1275.40     1387.17     22.08 o 
  -4   6   2     1517.81     1609.43     20.30 o 
  -3   6   2      540.76      595.70     14.85 o 
  -2   6   2      898.82      786.96     22.50 o 
  -1   6   2        0.14       17.22      7.65 o 
   0   6   2      547.75      597.11     15.87 o 
   1   6   2      134.51      104.78     15.97 o 
   2   6   2       59.07       30.29      8.08 o 
   3   6   2      373.35      319.38     12.36 o 
   4   6   2        4.03       14.81      8.46 o 
   5   6   2       81.08      106.98     10.91 o 
   6   6   2       39.74       11.23     11.23 o 
   7   6   2       23.37       25.34      9.22 o 
   8   6   2       58.76       37.17     16.42 o 
   9   6   2      197.91      231.53     16.54 o 
  10   6   2        1.11       16.46     14.10 o 
  11   6   2      117.86      119.92     16.14 o 
  12   6   2       99.75       46.79     17.82 o 
  13   6   2      207.68      169.52     19.07 o 
  14   6   2       19.50        5.94     15.84 o 
  15   6   2       27.73       16.40     16.40 o 
  16   6   2       40.19        4.95     14.85 o 
  17   6   2       42.22       52.98     14.72 o 
  18   6   2       18.09        2.60     13.01 o 
  19   6   2        1.92        8.00     11.43 o 
  20   6   2        3.90        4.02     11.05 o 
  21   6   2        0.02        6.25      8.92 o 
 -21   7   2       12.98       14.49     11.39 o 
 -20   7   2        3.25        6.79     11.32 o 
 -19   7   2       14.21        8.61     12.29 o 
 -18   7   2       53.05       31.83     13.26 o 
 -17   7   2        9.65       36.93     12.78 o 
 -16   7   2       95.03      116.20     13.58 o 
 -15   7   2       17.27       14.31     14.31 o 
 -14   7   2       82.26      118.03     16.63 o 
 -13   7   2        0.68       12.07     12.07 o 
 -12   7   2       30.76        1.78     10.64 o 
 -11   7   2       15.40        7.25     10.88 o 
 -10   7   2      408.58      369.39     14.74 o 
  -9   7   2      590.42      615.80     16.78 o 
  -8   7   2        5.22        3.76      9.40 o 
  -7   7   2      610.88      502.93     17.02 o 
  -6   7   2      925.53     1077.81     22.77 o 
  -5   7   2      918.22      818.43     19.03 o 
  -4   7   2      745.99      746.56     21.02 o 
  -3   7   2     1901.26     1880.67     26.91 o 
  -2   7   2       41.30       42.81      9.73 o 
  -1   7   2     1104.47     1084.25     21.88 o 
   0   7   2      323.33      294.43     12.35 o 
   1   7   2      419.06      387.01      8.26 o 
   2   7   2      377.26      342.27      8.32 o 
   3   7   2       63.04       50.54     10.54 o 
   4   7   2       19.96        4.29     10.72 o 
   5   7   2     2227.05     2092.54     35.06 o 
   6   7   2        3.66       11.21     11.21 o 
   7   7   2       56.30       61.73     13.73 o 
   8   7   2       38.37       25.61     13.96 o 
   9   7   2       39.08       30.55     14.09 o 
  10   7   2       93.91       77.48     16.43 o 
  11   7   2      133.94      150.63     16.23 o 
  12   7   2      106.33      124.08     18.05 o 
  13   7   2       59.26       41.09     19.47 o 
  14   7   2        0.52        2.05     16.32 o 
  15   7   2        0.22       17.02     17.02 o 
  16   7   2       32.58       43.07     15.51 o 
  17   7   2        0.04       13.89     13.89 o 
  18   7   2        1.82       20.43     12.25 o 
  19   7   2        0.15        4.75     11.88 o 
  20   7   2        3.78        5.14     11.30 o 
  21   7   2        3.68       17.75      8.87 o 
 -21   8   2        1.79        2.04     11.27 o 
 -20   8   2       33.36       14.59     13.47 o 
 -19   8   2        2.09       11.01     12.22 o 
 -18   8   2       10.65       19.85     14.55 o 
 -17   8   2      119.95      143.57     17.06 o 
 -16   8   2       25.83        7.59     15.16 o 
 -15   8   2       27.47       49.73     12.84 o 
 -14   8   2       14.60       16.83     16.83 o 
 -13   8   2      838.13      830.67     28.05 o 
 -12   8   2       35.16       74.23     14.47 o 
 -11   8   2       21.11        7.43     11.14 o 
 -10   8   2       50.04       42.18     11.37 o 
  -9   8   2       33.85        5.77     11.52 o 
  -8   8   2      137.47      149.24      9.70 o 
  -7   8   2      348.58      282.75      7.80 o 
  -6   8   2     1263.62     1388.45     11.76 o 
  -5   8   2      755.58      678.15      7.88 o 
  -4   8   2      668.78      600.59      9.89 o 
  -3   8   2      674.64      591.15      9.97 o 
  -2   8   2      408.16      496.18     14.16 o 
  -1   8   2     1682.55     1576.85     26.94 o 
   0   8   2     1374.45     1360.65     30.00 o 
   1   8   2      360.41      341.41     10.75 o 
   2   8   2      935.98      938.59     21.57 o 
   3   8   2      349.20      305.82     10.87 o 
   4   8   2      643.85      633.68     11.01 o 
   5   8   2        0.26        0.57     13.37 o 
   6   8   2     1177.24     1183.87     29.43 o 
   7   8   2     1237.31     1136.17     29.84 o 
   8   8   2      165.64      208.82     16.24 o 
   9   8   2      124.93      116.63     16.33 o 
  10   8   2      120.21      107.05     13.95 o 
  11   8   2      108.96      143.53     18.37 o 
  12   8   2      263.52      282.70     24.69 o 
  13   8   2      307.88      302.47     25.93 o 
  14   8   2      227.27      153.72     20.50 o 
  15   8   2       17.16        3.82     17.22 o 
  16   8   2        0.39        7.03     14.06 o 
  17   8   2       21.15       44.41     14.28 o 
  18   8   2        0.06        8.45     12.69 o 
  19   8   2       20.04       29.60     12.32 o 
  20   8   2        5.60        2.13     12.76 o 
 -20   9   2        0.01        7.83     11.18 o 
 -19   9   2       10.26       14.65     12.21 o 
 -18   9   2       60.09       21.18     14.57 o 
 -17   9   2       62.84       77.08     17.13 o 
 -16   9   2        9.59       10.69     13.74 o 
 -15   9   2       21.37       14.58     14.58 o 
 -14   9   2      362.26      380.63     20.49 o 
 -13   9   2       84.35       57.04     16.05 o 
 -12   9   2       52.44       27.71     12.93 o 
 -11   9   2       10.62       17.10     13.30 o 
 -10   9   2        7.98       11.65     11.65 o 
  -9   9   2      173.60      203.95     11.84 o 
  -8   9   2       13.89        1.99     11.99 o 
  -7   9   2      486.56      555.92     22.16 o 
  -6   9   2     1788.32     1811.76     30.41 o 
  -5   9   2      172.27      151.70     16.30 o 
  -4   9   2       18.00        6.16     10.27 o 
  -3   9   2      813.06      822.25     22.78 o 
  -2   9   2     1585.28     1607.36     12.62 o 
  -1   9   2      872.54      804.38     10.81 o 
   0   9   2      289.75      265.68     11.17 o 
   1   9   2      321.97      304.17     13.43 o 
   2   9   2     1343.37     1284.07     11.23 o 
   3   9   2      445.19      481.90     22.57 o 
   4   9   2     4210.69     4439.79     52.28 o 
   5   9   2     1096.51     1262.94     29.80 o 
   6   9   2      162.43      184.09     13.86 o 
   7   9   2      234.54      235.04     16.30 o 
   8   9   2      345.24      448.53     23.36 o 
   9   9   2       53.78       42.02     16.34 o 
  10   9   2        0.08       16.22     16.22 o 
  11   9   2      201.02      199.28     22.81 o 
  12   9   2      133.39      133.25     19.99 o 
  13   9   2      313.14      316.44     25.66 o 
  14   9   2      102.73      102.19     20.32 o 
  15   9   2        0.17        1.91     17.13 o 
  16   9   2        0.51        1.76     15.81 o 
  17   9   2        5.97       14.37     14.37 o 
  18   9   2        4.22       18.57     14.28 o 
  19   9   2        0.64        6.29     13.84 o 
  20   9   2        9.93       36.03     12.02 o 
 -20  10   2        1.71        5.58     12.27 o 
 -19  10   2       32.30       46.39     11.00 o 
 -18  10   2       16.78       26.55     11.95 o 
 -17  10   2       16.78       35.86     11.48 o 
 -16  10   2      106.31      127.72     16.93 o 
 -15  10   2       28.43       49.14     14.75 o 
 -14  10   2        7.71       10.38     17.29 o 
 -13  10   2      277.63      289.82     23.54 o 
 -12  10   2      192.78      194.10     20.70 o 
 -11  10   2       44.84       48.53     15.53 o 
 -10  10   2      214.50      228.70     17.90 o 
  -9  10   2       34.04       34.44     16.20 o 
  -8  10   2        0.81       18.49     12.32 o 
  -7  10   2     1134.15     1037.73     26.99 o 
  -6  10   2      987.71      909.32     10.47 o 
  -5  10   2      286.63      288.22     12.65 o 
  -4  10   2      298.52      278.44     14.88 o 
  -3  10   2       69.20       57.91     10.75 o 
  -2  10   2      130.61      133.76     10.94 o 
  -1  10   2      331.75      286.36     11.29 o 
   0  10   2       11.77        6.99     11.64 o 
   1  10   2       28.72       23.35     11.68 o 
   2  10   2      295.38      341.78     21.08 o 
   3  10   2      140.97      148.06     16.46 o 
   4  10   2       54.06       30.69     14.16 o 
   5  10   2        0.03        0.00     14.23 o 
   6  10   2       65.11       61.83     16.65 o 
   7  10   2      163.67      136.83     21.43 o 
   8  10   2      104.75       66.51     16.63 o 
   9  10   2        0.63        9.43     16.51 o 
  10  10   2        8.00       18.61     18.61 o 
  11  10   2        8.47       18.21     20.50 o 
  12  10   2       45.83       77.28     19.88 o 
  13  10   2       26.23       33.05     19.07 o 
  14  10   2      207.16      223.01     22.10 o 
  15  10   2        7.15        3.76     18.82 o 
  16  10   2       29.13       19.12     19.12 o 
  17  10   2       15.11        1.59     15.85 o 
  18  10   2       23.74       57.02     15.68 o 
  19  10   2       12.97       11.38     15.16 o 
 -19  11   2        9.50        6.10     13.43 o 
 -18  11   2       27.85       35.91     14.64 o 
 -17  11   2        0.44       14.40     14.40 o 
 -16  11   2        9.07       20.13     13.94 o 
 -15  11   2       39.54       33.06     14.88 o 
 -14  11   2        9.81        3.50     15.75 o 
 -13  11   2       87.48       93.71     20.21 o 
 -12  11   2      103.62       72.73     19.14 o 
 -11  11   2        0.01        9.89     15.83 o 
 -10  11   2       77.80       97.56     16.25 o 
  -9  11   2      103.21      136.96     16.60 o 
  -8  11   2        1.21        8.43     14.77 o 
  -7  11   2       61.69       12.81     14.96 o 
  -6  11   2       30.89       10.79     12.95 o 
  -5  11   2        2.68       17.42     13.06 o 
  -4  11   2      123.76      101.63     13.20 o 
  -3  11   2       10.55       11.16     13.38 o 
  -2  11   2       37.42       25.01     25.01 o 
  -1  11   2       26.69        4.73     14.16 o 
   0  11   2       50.57       21.85     14.56 o 
   1  11   2      313.68      266.99     14.62 o 
   2  11   2        2.50        7.33     14.66 o 
   3  11   2       27.00       41.64     14.69 o 
   4  11   2      339.55      348.75     22.10 o 
   5  11   2      282.53      248.47     19.67 o 
   6  11   2      509.05      519.00     27.05 o 
   7  11   2      120.22      117.70     19.61 o 
   8  11   2        0.00       12.17     17.04 o 
   9  11   2       39.05       21.64     21.64 o 
  10  11   2        0.59       40.08     21.22 o 
  11  11   2       55.80       13.77     18.35 o 
  12  11   2        2.06       15.50     22.13 o 
  13  11   2      162.75      190.25     23.26 o 
  14  11   2       17.16       11.99     19.97 o 
  15  11   2       16.84       11.19     20.52 o 
  16  11   2       25.22       39.61     17.22 o 
  17  11   2       10.02        1.57     17.28 o 
  18  11   2        3.43       16.98     16.98 o 
  19  11   2        0.22       10.06     13.84 o 
 -18  12   2       10.44       25.28     14.65 o 
 -17  12   2        0.02       15.88     15.88 o 
 -16  12   2        2.23       14.00     15.56 o 
 -15  12   2       23.23       26.64     16.65 o 
 -14  12   2        0.61        0.89     12.37 o 
 -13  12   2       27.20       16.74     18.59 o 
 -12  12   2        0.22       25.24     17.49 o 
 -11  12   2       52.32       72.48     20.12 o 
 -10  12   2       14.38       29.01     18.65 o 
  -9  12   2      833.76      776.32     31.82 o 
  -8  12   2      466.84      512.03     28.08 o 
  -7  12   2       67.32       67.26     21.92 o 
  -6  12   2       45.68       19.98     15.54 o 
  -5  12   2      149.20      170.72     17.97 o 
  -4  12   2       54.31       18.20     15.93 o 
  -3  12   2       98.52       78.55     16.17 o 
  -2  12   2      428.36      453.28     23.60 o 
  -1  12   2        9.98       12.44     17.42 o 
   0  12   2       88.30      139.12     17.71 o 
   1  12   2      110.52       55.89     20.32 o 
   2  12   2        3.24       15.29     15.29 o 
   3  12   2       98.24       68.95     17.88 o 
   4  12   2      164.57      163.69     20.46 o 
   5  12   2      431.07      475.71     25.58 o 
   6  12   2       18.96       45.92     20.40 o 
   7  12   2        1.02       10.14     20.28 o 
   8  12   2      241.04      303.40     27.58 o 
   9  12   2       29.45       32.05     19.72 o 
  10  12   2        1.20       28.88     19.25 o 
  11  12   2        2.76       32.64     18.65 o 
  12  12   2        8.36        0.00     20.14 o 
  13  12   2        3.30        6.39     21.27 o 
  14  12   2        0.34       20.03     20.03 o 
  15  12   2       10.96        7.46     20.51 o 
  16  12   2        7.74       42.92     17.17 o 
  17  12   2       26.73       40.66     18.77 o 
  18  12   2        1.10        7.05     15.51 o 
 -18  13   2        0.76        5.32     13.28 o 
 -17  13   2        5.63        4.34     15.89 o 
 -16  13   2       38.55       31.20     17.16 o 
 -15  13   2        0.21       16.72     16.72 o 
 -14  13   2       40.04       51.59     16.01 o 
 -13  13   2       35.14       18.76     15.01 o 
 -12  13   2       26.04       29.47     19.65 o 
 -11  13   2       67.16       93.93     20.42 o 
 -10  13   2       83.26      101.16     18.97 o 
  -9  13   2       78.52      112.45     21.62 o 
  -8  13   2      261.38      231.85     24.28 o 
  -7  13   2      271.74      274.08     26.96 o 
  -6  13   2        3.61       20.53     20.53 o 
  -5  13   2      217.18      240.52     20.81 o 
  -4  13   2       12.06       14.08     18.79 o 
  -3  13   2      436.06      389.89     23.89 o 
  -2  13   2      105.52      139.56     19.58 o 
  -1  13   2      564.25      541.39     31.11 o 
   0  13   2       37.66       15.78     15.78 o 
   1  13   2        0.75       31.74     18.51 o 
   2  13   2      159.83      188.44     21.23 o 
   3  13   2       30.48        7.98     23.95 o 
   4  13   2      772.61      710.91     34.61 o 
   5  13   2        2.48       53.20     21.27 o 
   6  13   2       11.30       29.13     21.18 o 
   7  13   2      253.94      309.87     28.89 o 
   8  13   2      245.22      246.09     25.90 o 
   9  13   2       15.23        0.00     22.86 o 
  10  13   2       22.81       37.06     22.24 o 
  11  13   2       48.90       42.92     23.85 o 
  12  13   2       10.02       15.97     22.81 o 
  13  13   2        0.40       21.60     21.60 o 
  14  13   2       11.33       14.18     20.25 o 
  15  13   2       30.34       24.45     22.56 o 
  16  13   2       19.13       39.72     17.27 o 
  17  13   2        0.28        4.72     18.86 o 
 -17  14   2        3.49       11.53     15.85 o 
 -16  14   2       23.12        3.11     17.14 o 
 -15  14   2       19.61       15.07     16.73 o 
 -14  14   2        0.73       21.42     16.08 o 
 -13  14   2       54.64       24.56     18.88 o 
 -12  14   2       27.50       79.28     19.82 o 
 -11  14   2        0.51       26.84     18.59 o 
 -10  14   2        0.21       21.37     19.24 o 
  -9  14   2      111.94      114.33     21.99 o 
  -8  14   2       38.87       87.79     22.50 o 
  -7  14   2       97.39      156.13     22.96 o 
  -6  14   2       97.88      149.54     23.36 o 
  -5  14   2       84.10       57.03     23.75 o 
  -4  14   2      596.46      555.99     33.83 o 
  -3  14   2        4.38       22.20     22.20 o 
  -2  14   2      402.28      413.44     30.41 o 
  -1  14   2        9.88       24.24     24.24 o 
   0  14   2       85.44       87.42     21.86 o 
   1  14   2      128.87       93.46     24.74 o 
   2  14   2      133.09      110.40     27.60 o 
   3  14   2      745.37      633.58     35.96 o 
   4  14   2       36.38       22.15     24.91 o 
   5  14   2      306.31      367.49     30.39 o 
   6  14   2       22.39       54.98     24.73 o 
   7  14   2       33.20       62.58     24.49 o 
   8  14   2       29.17       85.74     24.11 o 
   9  14   2       28.87       34.08     23.59 o 
  10  14   2       94.58       71.25     27.98 o 
  11  14   2       13.35        2.46     24.49 o 
  12  14   2        8.84       23.36     23.36 o 
  13  14   2       16.13       11.03     24.27 o 
  14  14   2        8.21       41.29     22.71 o 
  15  14   2        6.40       15.29     22.94 o 
  16  14   2       52.01       59.64     21.06 o 
 -15  15   2        0.24       18.38     18.38 o 
 -14  15   2        8.97       21.43     17.86 o 
 -13  15   2       21.28       20.82     20.82 o 
 -12  15   2       12.08       23.91     23.91 o 
 -11  15   2       86.01       52.04     24.97 o 
 -10  15   2       52.26       23.76     23.76 o 
  -9  15   2       74.05       66.86     22.29 o 
  -8  15   2        0.34        2.29     20.60 o 
  -7  15   2       62.47       39.79     21.06 o 
  -6  15   2       11.19       16.71     21.49 o 
  -5  15   2       25.86       24.34     24.34 o 
  -4  15   2      779.08      742.48     37.25 o 
  -3  15   2       34.54       83.85     22.87 o 
  -2  15   2       29.95       34.04     23.57 o 
  -1  15   2      329.26      340.24     33.47 o 
   0  15   2       16.49       25.47     25.47 o 
   1  15   2        0.00       22.80     22.80 o 
   2  15   2       11.13        8.59     28.63 o 
   3  15   2       18.69       25.84     28.71 o 
   4  15   2      422.87      350.48     34.47 o 
   5  15   2        0.05       14.33     25.79 o 
   6  15   2        3.65       28.49     22.79 o 
   7  15   2       30.96       22.54     25.36 o 
   8  15   2      123.02      155.16     27.71 o 
   9  15   2        1.96       29.84     21.65 o 
  10  15   2       17.15       52.47     23.61 o 
  11  15   2       27.80       22.69     25.20 o 
  12  15   2       14.91       57.61     26.41 o 
  13  15   2       18.80       63.42     22.64 o 
  14  15   2        0.37       25.40     25.40 o 
  15  15   2        1.14       23.49     23.49 o 
 -14  16   2       13.19       19.58     19.58 o 
 -13  16   2        0.14        0.00     20.82 o 
 -12  16   2       27.47       23.97     23.97 o 
 -11  16   2        8.84        6.28     23.01 o 
 -10  16   2        4.31        0.00     19.59 o 
  -9  16   2       12.85        6.76     20.26 o 
  -8  16   2        0.32       34.77     18.55 o 
  -7  16   2        2.13       26.17     19.02 o 
  -6  16   2        0.53       12.17     19.47 o 
  -5  16   2       57.25       67.15     22.38 o 
  -4  16   2        2.96       27.99     27.99 o 
  -3  16   2      346.02      353.32     31.32 o 
  -2  16   2        9.91       10.79     24.28 o 
  -1  16   2       28.61       28.79     28.79 o 
   0  16   2      100.39      175.43     26.32 o 
   1  16   2        9.62        5.90     26.53 o 
   2  16   2       46.44       23.70     29.64 o 
   3  16   2        0.08       17.83     26.75 o 
   4  16   2        1.36       20.82     29.73 o 
   5  16   2        8.21        8.89     29.65 o 
   6  16   2        0.26       29.45     26.51 o 
   7  16   2      161.88       84.44     29.11 o 
   8  16   2       58.80        5.71     28.61 o 
   9  16   2        0.10       25.13     25.13 o 
  10  16   2        8.83       39.62     27.04 o 
  11  16   2       56.25       10.39     25.96 o 
  12  16   2        5.20       29.65     24.70 o 
  13  16   2        3.39       18.64     25.64 o 
  14  16   2        0.77       13.06     21.76 o 
 -13  17   2        1.02        5.66     20.73 o 
 -12  17   2       10.30       19.94     21.93 o 
 -11  17   2        7.29        4.20     23.04 o 
 -10  17   2       13.44        8.75     21.85 o 
  -9  17   2        0.20       15.87     20.41 o 
  -8  17   2       22.89       39.80     23.42 o 
  -7  17   2       33.56       65.02     19.27 o 
  -6  17   2        0.45       22.24     24.70 o 
  -5  17   2       43.29       27.87     25.33 o 
  -4  17   2      186.13      184.44     28.57 o 
  -3  17   2       71.31       69.48     26.72 o 
  -2  17   2       20.83        8.32     24.96 o 
  -1  17   2       53.30        5.93     29.64 o 
   0  17   2        7.46        3.02     27.11 o 
   1  17   2        0.17        6.08     27.36 o 
   2  17   2      236.12      186.49     33.63 o 
   3  17   2       37.60       36.80     30.67 o 
   4  17   2       30.07       18.41     30.68 o 
   5  17   2       14.41       18.35     27.55 o 
   6  17   2        0.07       27.36     27.36 o 
   7  17   2       33.47       84.06     24.01 o 
   8  17   2       33.35       76.65     26.54 o 
   9  17   2       39.68        5.75     31.63 o 
  10  17   2       17.69       25.06     30.62 o 
  11  17   2        2.73       16.04     32.06 o 
  12  17   2        0.25       20.34     30.51 o 
 -11  18   2       17.65       22.98     20.90 o 
 -10  18   2        0.25       13.12     24.05 o 
  -9  18   2        4.56       15.93     20.48 o 
  -8  18   2       11.76       18.85     25.92 o 
  -7  18   2       24.47       55.91     24.31 o 
  -6  18   2       38.92       50.03     25.01 o 
  -5  18   2       23.94       12.86     25.71 o 
  -4  18   2       35.99       44.95     26.44 o 
  -3  18   2       15.22       24.56     30.01 o 
  -2  18   2       13.52       11.37     28.43 o 
  -1  18   2       33.38       57.77     27.37 o 
   0  18   2       47.61       21.64     30.91 o 
   1  18   2       68.64       62.46     31.22 o 
   2  18   2        6.62       40.05     28.29 o 
   3  18   2      106.96      123.02     34.70 o 
   4  18   2        7.68       34.72     34.72 o 
   5  18   2      110.96      132.15     34.62 o 
   6  18   2       38.19       24.99     34.37 o 
   7  18   2       13.69       27.77     33.94 o 
   8  18   2       13.83       30.29     30.29 o 
   9  18   2        1.51       32.49     32.49 o 
  10  18   2       19.25       28.58     28.58 o 
  -8  19   2        5.93       11.81     21.26 o 
  -7  19   2       26.86       19.55     26.89 o 
  -6  19   2        4.76       22.71     25.22 o 
  -5  19   2       18.82       26.00     26.00 o 
  -4  19   2        0.01        2.68     29.51 o 
  -3  19   2       12.37       19.44     27.75 o 
  -2  19   2       13.65       31.97     31.97 o 
  -1  19   2        6.97       27.97     34.19 o 
   0  19   2       11.04       53.76     31.62 o 
   1  19   2        3.27       16.00     31.96 o 
   2  19   2       37.40       38.62     38.62 o 
   3  19   2        4.73       12.92     35.55 o 
   4  19   2       17.59       29.10     32.34 o 
   5  19   2        9.84       80.57     32.24 o 
   6  19   2        9.31       60.78     28.80 o 
   7  19   2        8.13        6.32     31.59 o 
   8  19   2        9.08       37.20     37.20 o 
  -5  20   2        2.03       20.97     28.83 o 
  -4  20   2        0.01        0.00     29.82 o 
  -3  20   2        0.65       30.95     30.95 o 
  -2  20   2        0.36       47.44     29.64 o 
  -1  20   2        0.24       34.80     34.80 o 
   0  20   2        3.84        3.22     32.21 o 
   1  20   2        1.78       65.18     32.59 o 
   2  20   2        1.59        0.00     32.83 o 
   3  20   2        0.01       36.27     36.27 o 
   4  20   2        0.79       42.89     42.89 o 
 -22   1   3       19.65       13.49     14.84 o 
 -21   1   3        4.94       10.21     16.06 o 
 -20   1   3       57.18       81.05     17.15 o 
 -19   1   3        1.46        3.29     14.81 o 
 -18   1   3       16.91       49.70     15.42 o 
 -17   1   3       83.20       61.70     17.62 o 
 -16   1   3       25.38       10.73     16.09 o 
 -15   1   3      100.78      102.11     16.12 o 
 -14   1   3       86.88      131.31     17.74 o 
 -13   1   3      798.49      791.17     12.21 o 
 -12   1   3        0.09       12.88     11.95 o 
 -11   1   3       53.40       70.75      8.38 o 
 -10   1   3        0.03        8.28      8.28 o 
  -9   1   3        0.08        4.98      8.29 o 
  -8   1   3     1065.62     1035.07     20.12 o 
  -7   1   3        0.22        3.40      8.50 o 
  -6   1   3       31.75       10.22      5.12 o 
  -5   1   3     1022.48     1166.90     20.17 o 
  -4   1   3       17.33       32.96      6.60 o 
  -3   1   3     3035.19     3039.19     24.48 o 
  -2   1   3     4633.49     4227.86     27.90 o 
  -1   1   3     1395.77     1459.09     21.72 o 
   0   1   3     5685.20     6170.43     34.97 o 
   1   1   3       12.93       22.01      5.50 o 
   2   1   3       78.56      118.82      7.55 o 
   3   1   3      199.69      182.11      7.78 o 
   4   1   3     1508.53     1513.40     30.01 o 
   5   1   3     2148.98     2204.98     30.71 o 
   6   1   3      176.62      193.62     12.49 o 
   7   1   3      602.41      706.65     14.75 o 
   8   1   3      206.53      175.89     12.71 o 
   9   1   3      591.26      515.61     19.09 o 
  10   1   3      111.69      128.46     14.81 o 
  11   1   3       17.35       29.32     12.57 o 
  12   1   3        8.45       20.20     12.39 o 
  13   1   3      133.84      117.53     16.21 o 
  14   1   3       26.43       29.66     13.84 o 
  15   1   3       95.12      119.11     17.30 o 
  16   1   3        3.39       40.93     14.89 o 
  17   1   3        3.05       17.99     16.20 o 
  18   1   3       21.19       22.65     15.68 o 
  19   1   3        4.68        6.79     16.96 o 
  20   1   3       19.67       18.33     18.33 o 
  21   1   3        0.29       19.93     19.93 o 
  22   1   3        1.82       10.13     18.57 o 
 -22   2   3        4.88        0.00     14.40 o 
 -21   2   3       20.30       27.24     12.97 o 
 -20   2   3        0.05       13.86     13.86 o 
 -19   2   3        3.32        8.79     14.67 o 
 -18   2   3       39.27       13.83     15.37 o 
 -17   2   3       12.29        6.38     14.35 o 
 -16   2   3      523.15      538.25     26.19 o 
 -15   2   3        5.75        1.67     13.31 o 
 -14   2   3      733.92      777.44     25.18 o 
 -13   2   3      318.45      266.18     16.85 o 
 -12   2   3      742.52      746.71     21.91 o 
 -11   2   3        3.34        8.44      8.44 o 
 -10   2   3       43.72       13.52      8.46 o 
  -9   2   3      429.26      438.48     20.42 o 
  -8   2   3        0.38       23.86     10.29 o 
  -7   2   3     9177.18     9098.51     57.01 o 
  -6   2   3      354.62      359.05     15.58 o 
  -5   2   3     1392.32     1454.26     18.93 o 
  -4   2   3     2566.90     2424.34     23.85 o 
  -3   2   3     1299.16     1344.07     18.63 o 
  -2   2   3     9378.07     9305.55     42.73 o 
  -1   2   3      202.48      234.44      8.81 o 
   0   2   3     1565.89     1407.32     19.04 o 
   1   2   3      951.86     1019.88     15.63 o 
   2   2   3     3987.05     3894.87     35.29 o 
   3   2   3    10198.07     9778.90     49.38 o 
   4   2   3     7129.74     7440.91     46.03 o 
   5   2   3     2903.83     2715.27     30.51 o 
   6   2   3     1324.31     1261.04     10.33 o 
   7   2   3     5164.46     4920.77     12.52 o 
   8   2   3     1033.98     1069.05     25.15 o 
   9   2   3      318.57      379.93     12.55 o 
  10   2   3       74.16       62.29     16.58 o 
  11   2   3       24.47       24.48     12.24 o 
  12   2   3      249.99      247.41     15.96 o 
  13   2   3       16.03       15.51     13.57 o 
  14   2   3       22.40       46.85     14.99 o 
  15   2   3       23.40       19.63     16.23 o 
  16   2   3       13.87       13.83     15.57 o 
  17   2   3       19.08       14.92     14.92 o 
  18   2   3       44.08       52.50     15.91 o 
  19   2   3       22.74        3.08     15.37 o 
  20   2   3        8.88       15.00     16.50 o 
  21   2   3       60.22       92.29     16.37 o 
 -22   3   3       33.57       37.51     13.24 o 
 -21   3   3       35.67       42.98     13.14 o 
 -20   3   3       38.02       28.16     15.36 o 
 -19   3   3       17.48        5.45     13.62 o 
 -18   3   3       53.35       77.64     14.39 o 
 -17   3   3      101.94       69.24     15.05 o 
 -16   3   3       70.49       87.05     10.95 o 
 -15   3   3      187.21      188.39     16.10 o 
 -14   3   3       22.18       23.06     13.18 o 
 -13   3   3      542.50      530.08     11.73 o 
 -12   3   3      183.58      183.22      8.50 o 
 -11   3   3       40.00       10.30     10.30 o 
 -10   3   3       79.78       62.38     10.40 o 
  -9   3   3      313.12      278.75     17.46 o 
  -8   3   3       19.20        0.00      8.79 o 
  -7   3   3     1650.41     1705.00     28.23 o 
  -6   3   3      599.23      562.35      8.82 o 
  -5   3   3     6975.67     7352.92     49.20 o 
  -4   3   3      246.93      207.50     12.22 o 
  -3   3   3     1882.97     2006.86     24.37 o 
  -2   3   3       78.19       68.38      5.28 o 
  -1   3   3     4684.65     4434.20     32.56 o 
   0   3   3      298.19      319.96      9.88 o 
   1   3   3      382.68      311.96     12.24 o 
   2   3   3      528.89      577.65     14.54 o 
   3   3   3       25.07        6.31      6.31 o 
   4   3   3    11704.26    12570.72     65.60 o 
   5   3   3     3847.46     3855.35     44.73 o 
   6   3   3       11.80        2.14     10.70 o 
   7   3   3       63.08       80.57     10.74 o 
   8   3   3      313.27      284.59     19.29 o 
   9   3   3      822.63      924.40     25.51 o 
  10   3   3      319.60      296.81     16.71 o 
  11   3   3       21.47       48.92     12.23 o 
  12   3   3       31.78        5.93     11.84 o 
  13   3   3      354.21      399.34     20.83 o 
  14   3   3        1.59       16.23     16.23 o 
  15   3   3        6.78        1.72     15.40 o 
  16   3   3       10.08       46.86     12.93 o 
  17   3   3       37.28       39.67     15.26 o 
  18   3   3       31.00       20.20     14.43 o 
  19   3   3        0.15       11.00     12.38 o 
  20   3   3       20.43       19.88     14.58 o 
  21   3   3        3.52       15.59     14.30 o 
 -22   4   3        6.28       20.84     11.47 o 
 -21   4   3        5.29        6.78     11.30 o 
 -20   4   3        7.44        3.65     12.17 o 
 -19   4   3       44.83       41.27     13.02 o 
 -18   4   3       35.86       29.08     12.47 o 
 -17   4   3       11.67       13.16     13.16 o 
 -16   4   3      407.94      507.17     22.98 o 
 -15   4   3       70.06       66.69     14.35 o 
 -14   4   3       43.81       21.40     13.17 o 
 -13   4   3      431.70      400.58     18.59 o 
 -12   4   3        2.99       10.36     10.36 o 
 -11   4   3       84.72       71.94     10.51 o 
 -10   4   3       52.54       46.20      8.89 o 
  -9   4   3       15.09        5.38      7.17 o 
  -8   4   3      343.14      249.67     19.85 o 
  -7   4   3      737.54      621.13      7.22 o 
  -6   4   3     4136.44     4452.75     41.54 o 
  -5   4   3     6761.86     6705.07     48.57 o 
  -4   4   3      169.45      156.39      7.16 o 
  -3   4   3     1259.59     1237.54     19.67 o 
  -2   4   3       28.30       27.04      5.41 o 
  -1   4   3      381.28      351.78     11.10 o 
   0   4   3     1523.13     1598.62     21.95 o 
   1   4   3      223.60      157.16     12.35 o 
   2   4   3      503.80      491.01     14.83 o 
   3   4   3      319.31      346.80     10.85 o 
   4   4   3     1045.04     1063.70     22.11 o 
   5   4   3     1441.11     1314.68     11.20 o 
   6   4   3     4305.94     4589.49     11.28 o 
   7   4   3     2653.27     2719.39     38.40 o 
   8   4   3      114.22      166.29     15.73 o 
   9   4   3      499.12      519.55     19.98 o 
  10   4   3       23.34       13.04     10.86 o 
  11   4   3        5.63       18.94     12.63 o 
  12   4   3      186.05      189.76     14.14 o 
  13   4   3        5.26        9.58     13.41 o 
  14   4   3        1.08       32.41     14.40 o 
  15   4   3      393.69      368.94     20.14 o 
  16   4   3       16.83       14.01     14.01 o 
  17   4   3        0.32        1.43     12.95 o 
  18   4   3       33.51       26.65     13.32 o 
  19   4   3        7.68        9.92     11.17 o 
  20   4   3       11.93        4.69     12.89 o 
  21   4   3        5.86       12.38     12.38 o 
 -22   5   3        3.07       12.07     10.05 o 
 -21   5   3        5.08       10.94     12.03 o 
 -20   5   3       24.51       10.64     10.64 o 
 -19   5   3        6.51        6.36     11.44 o 
 -18   5   3       11.05       13.59     13.59 o 
 -17   5   3        7.61       31.79     11.56 o 
 -16   5   3      277.22      311.04     19.82 o 
 -15   5   3      124.55      116.21     15.97 o 
 -14   5   3        0.54        0.00     11.63 o 
 -13   5   3      837.50      846.72     12.01 o 
 -12   5   3        0.23       12.32     12.32 o 
 -11   5   3      123.30      167.49     10.78 o 
 -10   5   3      128.40      107.57     10.94 o 
  -9   5   3       37.69       58.94      9.22 o 
  -8   5   3     1033.70      894.99      9.27 o 
  -7   5   3     3712.41     3748.11     40.85 o 
  -6   5   3      117.19       83.43     11.11 o 
  -5   5   3      333.05      345.57     14.78 o 
  -4   5   3      621.95      653.72     20.26 o 
  -3   5   3       93.81      110.05      5.52 o 
  -2   5   3       80.72       92.96      7.43 o 
  -1   5   3       13.90        9.52      7.62 o 
   0   5   3      260.54      303.75     12.14 o 
   1   5   3       25.05       47.64      8.28 o 
   2   5   3      308.38      329.33     12.74 o 
   3   5   3      735.88      761.71      8.75 o 
   4   5   3      152.32      152.60     11.22 o 
   5   5   3      224.19      298.27     16.07 o 
   6   5   3      246.83      219.05     16.32 o 
   7   5   3       18.84       30.52     14.09 o 
   8   5   3       20.35       46.91     11.73 o 
   9   5   3      113.97      136.97     16.24 o 
  10   5   3       93.25      145.56     15.93 o 
  11   5   3       55.54       50.66     15.43 o 
  12   5   3       30.36       15.42     16.86 o 
  13   5   3       46.11       29.87     15.93 o 
  14   5   3       67.20       20.43     18.56 o 
  15   5   3      125.37      114.61     17.10 o 
  16   5   3        8.87       12.49     12.49 o 
  17   5   3       19.98        7.07     12.73 o 
  18   5   3        2.14        7.67     11.52 o 
  19   5   3        0.17       11.61     11.61 o 
  20   5   3        0.45        6.38     10.62 o 
  21   5   3       14.45       11.87     10.89 o 
 -21   6   3        0.00       18.26     11.81 o 
 -20   6   3        4.43       12.80     12.80 o 
 -19   6   3       28.82       13.83     13.83 o 
 -18   6   3       11.62       18.92     12.16 o 
 -17   6   3      419.89      340.43     21.64 o 
 -16   6   3       44.78       38.24     15.31 o 
 -15   6   3       22.62       53.16     12.88 o 
 -14   6   3      305.61      311.41     18.52 o 
 -13   6   3       77.09       36.66     13.96 o 
 -12   6   3     1007.35     1066.27     26.97 o 
 -11   6   3      109.17      103.01     12.88 o 
 -10   6   3      310.51      307.42     18.70 o 
  -9   6   3      519.49      450.48      9.46 o 
  -8   6   3     1104.05     1066.87      9.52 o 
  -7   6   3      600.67      494.45      9.54 o 
  -6   6   3       27.19       24.79      9.54 o 
  -5   6   3     6739.27     6537.93     60.87 o 
  -4   6   3       18.17       17.09     11.39 o 
  -3   6   3      187.39      209.46      7.61 o 
  -2   6   3     3046.59     3008.43     36.47 o 
  -1   6   3      499.33      471.77     19.66 o 
   0   6   3     9172.61     9506.31     62.18 o 
   1   6   3       39.37       46.30      8.42 o 
   2   6   3      117.58      141.55     15.00 o 
   3   6   3      769.94      776.42     17.56 o 
   4   6   3      616.05      612.90     20.28 o 
   5   6   3      200.54      177.79     13.85 o 
   6   6   3      456.28      497.24     11.79 o 
   7   6   3     1489.08     1353.15     14.34 o 
   8   6   3       37.47       45.60     14.40 o 
   9   6   3      131.99       95.52     14.33 o 
  10   6   3      215.99      280.21     14.10 o 
  11   6   3       60.81       70.82     18.28 o 
  12   6   3       23.36       32.89     17.53 o 
  13   6   3       42.24       41.47     16.59 o 
  14   6   3       29.75       13.52     17.39 o 
  15   6   3       75.27      117.18     15.98 o 
  16   6   3       72.60       62.17     16.09 o 
  17   6   3        8.13        7.21     12.98 o 
  18   6   3        4.01        7.68     11.54 o 
  19   6   3        0.03        3.41     11.35 o 
  20   6   3        5.69       22.21     10.09 o 
  21   6   3        3.46       10.89      9.97 o 
 -21   7   3        0.92        8.51     11.69 o 
 -20   7   3        3.71        5.79     12.73 o 
 -19   7   3       11.88       11.28     12.53 o 
 -18   7   3        0.01        6.75     12.15 o 
 -17   7   3      116.54      111.23     15.93 o 
 -16   7   3      477.88      502.61     23.13 o 
 -15   7   3        4.55       17.92     13.03 o 
 -14   7   3       46.87       58.10     15.39 o 
 -13   7   3      358.09      340.56     12.45 o 
 -12   7   3      484.18      412.67     12.85 o 
 -11   7   3      560.90      630.73     24.49 o 
 -10   7   3      122.19       85.44     11.51 o 
  -9   7   3      319.64      357.29     17.47 o 
  -8   7   3      276.25      297.94     19.56 o 
  -7   7   3       26.44       19.62      9.82 o 
  -6   7   3      901.85     1013.24     23.55 o 
  -5   7   3      186.65      204.55     17.67 o 
  -4   7   3     6871.85     7530.99     54.93 o 
  -3   7   3     2036.53     2008.64     25.59 o 
  -2   7   3      440.46      413.38     13.93 o 
  -1   7   3     6857.95     6796.00     50.97 o 
   0   7   3     1006.14     1143.26     25.64 o 
   1   7   3     2227.56     2501.45     34.54 o 
   2   7   3      547.23      439.52     17.49 o 
   3   7   3     2534.37     2541.11     40.06 o 
   4   7   3       80.30       70.93     11.36 o 
   5   7   3      164.07      219.64     11.60 o 
   6   7   3      157.70      108.80     16.56 o 
   7   7   3      129.59      177.57     16.79 o 
   8   7   3      354.38      399.11     24.17 o 
   9   7   3      155.36      160.60     14.48 o 
  10   7   3      109.26       95.39     16.70 o 
  11   7   3       21.05       27.94     16.30 o 
  12   7   3       27.10       17.94     17.94 o 
  13   7   3       18.16       21.30     17.04 o 
  14   7   3        8.98       13.95     15.94 o 
  15   7   3      121.63       64.25     20.19 o 
  16   7   3        4.94        3.33     16.65 o 
  17   7   3       17.26       28.26     14.88 o 
  18   7   3        0.89       11.82     11.82 o 
  19   7   3        3.26       13.79     10.34 o 
  20   7   3        2.11        2.00     11.01 o 
 -21   8   3       37.97       23.27     11.64 o 
 -20   8   3        1.22       11.55     11.55 o 
 -19   8   3        1.40       22.56     11.28 o 
 -18   8   3       10.06       14.91     13.55 o 
 -17   8   3       24.51       65.56     14.57 o 
 -16   8   3       48.38       44.80     14.01 o 
 -15   8   3       90.87       71.49     11.56 o 
 -14   8   3       80.40       68.84     13.88 o 
 -13   8   3        5.94        1.81     14.47 o 
 -12   8   3      668.40      622.87     28.10 o 
 -11   8   3        1.90       13.48     13.48 o 
 -10   8   3       69.58       33.40     13.76 o 
  -9   8   3      460.15      524.23     23.90 o 
  -8   8   3       69.14       51.67     14.06 o 
  -7   8   3      157.31      139.33     12.11 o 
  -6   8   3       89.45       82.96     12.14 o 
  -5   8   3      886.05      893.09     24.31 o 
  -4   8   3       72.48       44.64     12.16 o 
  -3   8   3      344.14      275.36     16.32 o 
  -2   8   3      551.89      442.18     20.65 o 
  -1   8   3       13.88        4.24     10.60 o 
   0   8   3     2153.05     2263.64     37.64 o 
   1   8   3       11.93        4.46     11.14 o 
   2   8   3      675.06      564.43     22.48 o 
   3   8   3       96.44       91.38     11.38 o 
   4   8   3      285.86      351.64     20.79 o 
   5   8   3      764.85      756.72     11.73 o 
   6   8   3        3.85        7.15     11.91 o 
   7   8   3      134.26       89.13     14.45 o 
   8   8   3       76.26       69.57     14.54 o 
   9   8   3       52.06       33.87     16.95 o 
  10   8   3      132.51      107.61     16.75 o 
  11   8   3        0.02       14.04     16.38 o 
  12   8   3       15.57       27.12     15.82 o 
  13   8   3       18.25       36.61     17.23 o 
  14   8   3       50.35       78.88     20.22 o 
  15   8   3        2.02        2.16     16.83 o 
  16   8   3       59.65       17.02     18.73 o 
  17   8   3        0.15       15.26     15.26 o 
  18   8   3        5.28        0.00     13.47 o 
  19   8   3        0.43        0.00     11.75 o 
  20   8   3       12.53        9.12     12.16 o 
 -20   9   3        1.35        0.00     12.69 o 
 -19   9   3       25.81       38.91     12.56 o 
 -18   9   3        0.42        4.08     12.24 o 
 -17   9   3        5.82       30.79     14.67 o 
 -16   9   3        0.79        4.71     14.13 o 
 -15   9   3      179.05      144.73     15.02 o 
 -14   9   3        0.31       14.08     17.60 o 
 -13   9   3       99.51       51.53     16.56 o 
 -12   9   3      100.75       84.17     11.46 o 
 -11   9   3        3.26        1.97     13.76 o 
 -10   9   3       37.96       62.28     16.07 o 
  -9   9   3       29.81       24.50     14.30 o 
  -8   9   3       12.09        6.19     12.37 o 
  -7   9   3       10.26       35.30     12.46 o 
  -6   9   3      195.47      148.03     14.60 o 
  -5   9   3      346.31      303.21     16.72 o 
  -4   9   3      825.28      820.90     23.09 o 
  -3   9   3      237.70      262.29     14.81 o 
  -2   9   3        2.75       10.74     10.74 o 
  -1   9   3      792.84      795.08     24.29 o 
   0   9   3       36.95       71.34     13.80 o 
   1   9   3      765.03      717.05     23.12 o 
   2   9   3      447.56      466.02     27.91 o 
   3   9   3       47.39       70.37     14.08 o 
   4   9   3       15.48       47.39     11.85 o 
   5   9   3      330.28      248.97     19.15 o 
   6   9   3       33.70        7.25     14.50 o 
   7   9   3       44.53       21.89     12.16 o 
   8   9   3        0.52       21.93     14.62 o 
   9   9   3        0.18       36.39     14.56 o 
  10   9   3       37.73       52.67     16.75 o 
  11   9   3        2.05       18.71     18.71 o 
  12   9   3        9.95       33.89     18.07 o 
  13   9   3        0.50       17.24     19.40 o 
  14   9   3        6.84       18.25     18.25 o 
  15   9   3        0.25       18.80     18.80 o 
  16   9   3        1.01       29.19     15.46 o 
  17   9   3        6.15       44.80     13.91 o 
  18   9   3        2.33       23.29     13.70 o 
  19   9   3        4.85       21.54     11.97 o 
 -19  10   3        6.36       11.32     13.83 o 
 -18  10   3        9.00       16.38     16.38 o 
 -17  10   3       13.67       25.07     13.27 o 
 -16  10   3        0.22        3.16     14.25 o 
 -15  10   3        0.41       11.80     15.18 o 
 -14  10   3       31.66       62.37     16.03 o 
 -13  10   3       90.94       72.84     18.67 o 
 -12  10   3      125.68       89.11     15.53 o 
 -11  10   3      335.00      342.16     16.03 o 
 -10  10   3        0.41        6.16     14.37 o 
  -9  10   3        4.36        8.35     14.63 o 
  -8  10   3      420.59      423.13     21.16 o 
  -7  10   3      239.93      262.50     19.21 o 
  -6  10   3        0.93        4.29     12.89 o 
  -5  10   3       66.59       19.47     17.27 o 
  -4  10   3      134.79      160.75     15.21 o 
  -3  10   3       39.53       24.12     13.16 o 
  -2  10   3      299.09      265.47     15.62 o 
  -1  10   3        3.40       13.83     13.83 o 
   0  10   3      612.78      654.10     23.96 o 
   1  10   3       69.14       50.54     14.44 o 
   2  10   3      106.99       83.82     12.09 o 
   3  10   3      137.12      116.76     14.57 o 
   4  10   3       14.16       17.11     12.23 o 
   5  10   3        5.84       51.64     17.22 o 
   6  10   3        0.84        7.41     14.83 o 
   7  10   3       34.90       17.33     19.80 o 
   8  10   3      548.80      564.92     29.61 o 
   9  10   3      361.33      383.76     26.88 o 
  10  10   3       33.83        7.21     19.22 o 
  11  10   3      258.29      234.78     23.40 o 
  12  10   3       67.39       29.33     20.31 o 
  13  10   3       29.22        8.60     19.35 o 
  14  10   3       27.23       28.29     18.19 o 
  15  10   3        6.00       22.50     18.76 o 
  16  10   3        3.02       17.15     17.15 o 
  17  10   3        0.15        0.11     15.49 o 
  18  10   3       13.74        9.64     16.52 o 
  19  10   3       13.10       26.57     14.49 o 
 -19  11   3        8.37       18.86     12.57 o 
 -18  11   3       22.05       15.05     15.05 o 
 -17  11   3        1.20        7.40     16.28 o 
 -16  11   3       24.66       41.40     15.92 o 
 -15  11   3       10.88       47.59     15.30 o 
 -14  11   3        2.47        0.00     16.20 o 
 -13  11   3       24.34        0.00     18.91 o 
 -12  11   3      442.53      518.18     27.58 o 
 -11  11   3       23.62       42.78     16.29 o 
 -10  11   3       19.88       12.55     16.72 o 
  -9  11   3       52.68       23.48     21.34 o 
  -8  11   3      266.34      192.69     17.33 o 
  -7  11   3       41.46        0.00     15.34 o 
  -6  11   3      893.97      861.77     28.73 o 
  -5  11   3       12.36        6.68     13.36 o 
  -4  11   3      125.92       87.63     15.73 o 
  -3  11   3       39.35       27.30     13.64 o 
  -2  11   3      108.91       99.68     16.22 o 
  -1  11   3      495.88      528.36     26.48 o 
   0  11   3      165.60      146.62     17.48 o 
   1  11   3      687.09      626.07     15.04 o 
   2  11   3       18.04       10.06     15.09 o 
   3  11   3      151.52      172.40     15.14 o 
   4  11   3        0.17       10.12     17.73 o 
   5  11   3        0.20        5.07     15.23 o 
   6  11   3       59.21       22.87     17.78 o 
   7  11   3      326.00      331.86     27.88 o 
   8  11   3     1101.13     1025.33     35.20 o 
   9  11   3      122.50      171.10     22.31 o 
  10  11   3      140.12      148.06     21.84 o 
  11  11   3       58.84        7.06     23.55 o 
  12  11   3       13.95       56.54     20.36 o 
  13  11   3       79.82       98.82     21.48 o 
  14  11   3        2.36       18.15     18.15 o 
  15  11   3       28.36       29.90     18.69 o 
  16  11   3        1.12       17.10     17.10 o 
  17  11   3        2.54       18.53     15.45 o 
  18  11   3        0.21       17.90     17.90 o 
 -18  12   3        3.49       13.68     15.04 o 
 -17  12   3        2.73       14.83     14.83 o 
 -16  12   3        0.02       33.55     14.38 o 
 -15  12   3        1.99       11.97     15.38 o 
 -14  12   3       38.70       18.14     18.14 o 
 -13  12   3       70.65       24.82     15.28 o 
 -12  12   3       31.26       19.95     19.95 o 
 -11  12   3        0.18       39.27     16.54 o 
 -10  12   3      150.33      135.25     17.02 o 
  -9  12   3      134.43       86.94     21.76 o 
  -8  12   3       21.00       13.28     19.94 o 
  -7  12   3     1634.07     1661.50     42.66 o 
  -6  12   3      382.63      410.98     24.98 o 
  -5  12   3      119.60      110.14     18.35 o 
  -4  12   3      247.69      252.99     20.88 o 
  -3  12   3      233.13      297.78     16.50 o 
  -2  12   3      189.16      127.61     16.85 o 
  -1  12   3       19.22       12.63     17.68 o 
   0  12   3      700.16      613.59     28.60 o 
   1  12   3        2.02       15.67     15.67 o 
   2  12   3       14.51        0.00     18.35 o 
   3  12   3       31.29        5.26     18.38 o 
   4  12   3        1.57       13.15     18.42 o 
   5  12   3      399.07      512.85     28.94 o 
   6  12   3      113.77       95.99     18.36 o 
   7  12   3        0.10        5.21     23.46 o 
   8  12   3      736.33      631.33     36.07 o 
   9  12   3      217.26      154.41     27.84 o 
  10  12   3       35.53       49.36     19.74 o 
  11  12   3       55.28       83.45     21.47 o 
  12  12   3      145.47      141.45     25.10 o 
  13  12   3       49.71       30.23     21.60 o 
  14  12   3       99.53       52.57     24.25 o 
  15  12   3        3.10       48.62     18.70 o 
  16  12   3       21.20       42.73     17.10 o 
  17  12   3        7.27       18.52     18.52 o 
 -17  13   3        3.98        8.88     16.29 o 
 -16  13   3        7.76        7.99     15.99 o 
 -15  13   3       10.53       27.41     17.13 o 
 -14  13   3        4.93       12.75     18.22 o 
 -13  13   3        1.36        1.72     17.30 o 
 -12  13   3       78.71       73.14     18.12 o 
 -11  13   3       33.51       10.46     18.83 o 
 -10  13   3       23.49       19.43     19.43 o 
  -9  13   3      474.58      515.88     30.99 o 
  -8  13   3        1.63       20.34     20.34 o 
  -7  13   3       20.34       16.08     25.26 o 
  -6  13   3      959.91     1031.86     37.27 o 
  -5  13   3      148.79      155.67     18.89 o 
  -4  13   3       25.34       19.15     19.15 o 
  -3  13   3       85.18       21.93     21.93 o 
  -2  13   3       11.04       12.49     19.98 o 
  -1  13   3       70.19       79.73     21.25 o 
   0  13   3       83.42       35.17     18.93 o 
   1  13   3      117.68      144.16     19.03 o 
   2  13   3       19.92        2.73     19.09 o 
   3  13   3        0.42       21.85     21.85 o 
   4  13   3       75.24       82.00     24.60 o 
   5  13   3       90.48      115.74     24.56 o 
   6  13   3       17.47       21.72     21.72 o 
   7  13   3      147.47       94.17     29.60 o 
   8  13   3      212.31      196.22     26.51 o 
   9  13   3       26.70       31.15     23.37 o 
  10  13   3        2.14       47.92     20.17 o 
  11  13   3       96.43      138.42     24.28 o 
  12  13   3       15.32       16.21     23.16 o 
  13  13   3      115.04      111.47     21.85 o 
  14  13   3        0.06        0.00     22.45 o 
  15  13   3        0.24       20.72     20.72 o 
  16  13   3       11.91        0.00     20.63 o 
 -16  14   3        5.69       15.95     15.95 o 
 -15  14   3        6.50       18.84     18.84 o 
 -14  14   3        0.19       36.51     18.26 o 
 -13  14   3        0.62       17.38     17.38 o 
 -12  14   3        2.68       10.14     18.25 o 
 -11  14   3       22.13       12.66     21.12 o 
 -10  14   3       51.10        6.55     19.66 o 
  -9  14   3       10.06       17.97     20.22 o 
  -8  14   3       17.73       29.89     22.99 o 
  -7  14   3      296.93      304.75     28.13 o 
  -6  14   3      650.27      782.05     35.77 o 
  -5  14   3      114.15       65.42     24.23 o 
  -4  14   3      262.93      268.64     24.64 o 
  -3  14   3      298.20      379.82     27.67 o 
  -2  14   3      145.14      144.84     25.87 o 
  -1  14   3       38.59       47.01     24.89 o 
   0  14   3        5.58       36.55     19.68 o 
   1  14   3       11.30       11.31     22.62 o 
   2  14   3       68.22       25.54     25.54 o 
   3  14   3       22.02       45.47     25.59 o 
   4  14   3      223.25      232.04     25.57 o 
   5  14   3       20.41       53.80     25.49 o 
   6  14   3       56.37       47.82     25.32 o 
   7  14   3       11.58        2.79     25.05 o 
   8  14   3       19.62       82.06     24.61 o 
   9  14   3       23.45       34.73     21.36 o 
  10  14   3        3.39       10.35     23.30 o 
  11  14   3        7.39       24.85     24.85 o 
  12  14   3       24.30       14.18     23.63 o 
  13  14   3       11.91       57.87     22.25 o 
  14  14   3       12.19       11.76     20.72 o 
  15  14   3        0.02       22.93     22.93 o 
 -15  15   3       41.97       32.42     20.47 o 
 -14  15   3        4.32       34.64     18.23 o 
 -13  15   3       80.37       77.32     21.27 o 
 -12  15   3        4.11        8.14     20.33 o 
 -11  15   3        2.94        6.38     21.24 o 
 -10  15   3       23.57       11.02     22.04 o 
  -9  15   3       37.19       13.65     22.74 o 
  -8  15   3       85.30       81.67     23.34 o 
  -7  15   3       48.25        9.54     21.48 o 
  -6  15   3        3.05       21.92     21.92 o 
  -5  15   3       56.53      106.71     22.32 o 
  -4  15   3        1.02       22.79     22.79 o 
  -3  15   3      331.71      345.12     20.73 o 
  -2  15   3       24.31       21.39     24.06 o 
  -1  15   3      326.07      360.63     25.81 o 
   0  15   3      110.27      104.90     23.33 o 
   1  15   3      105.01       52.85     26.42 o 
   2  15   3       44.60       64.83     23.56 o 
   3  15   3      234.52      283.26     32.47 o 
   4  15   3        4.01       26.53     26.53 o 
   5  15   3      589.80      537.34     38.17 o 
   6  15   3      206.88      253.47     32.05 o 
   7  15   3       31.52        0.00     25.89 o 
   8  15   3        6.68        8.48     28.23 o 
   9  15   3       84.15       96.32     27.52 o 
  10  15   3       19.41       23.96     23.96 o 
  11  15   3        3.06        3.44     22.96 o 
  12  15   3        6.50       21.80     24.21 o 
  13  15   3        4.74        4.56     25.05 o 
  14  15   3        2.61       12.71     23.31 o 
 -14  16   3       24.19       29.04     19.97 o 
 -13  16   3        3.04       21.21     21.21 o 
 -12  16   3       46.31       50.87     22.38 o 
 -11  16   3        3.81       17.05     21.31 o 
 -10  16   3       21.67       22.18     22.18 o 
  -9  16   3       43.35        9.18     22.94 o 
  -8  16   3        0.74       11.82     18.91 o 
  -7  16   3       17.76       16.96     21.80 o 
  -6  16   3       31.48        9.91     22.31 o 
  -5  16   3       50.81       63.36     22.81 o 
  -4  16   3       47.67       20.75     23.35 o 
  -3  16   3        0.06        5.32     23.96 o 
  -2  16   3      136.20      121.31     27.57 o 
  -1  16   3       22.26       26.70     26.70 o 
   0  16   3      264.00      307.61     33.18 o 
   1  16   3        8.76       48.63     27.36 o 
   2  16   3        6.03       27.48     27.48 o 
   3  16   3       17.64       15.29     30.57 o 
   4  16   3      166.20      180.15     39.69 o 
   5  16   3       39.95      103.35     30.40 o 
   6  16   3      135.80       96.43     33.14 o 
   7  16   3        4.79       20.81     29.72 o 
   8  16   3       37.07       11.65     29.14 o 
   9  16   3        2.42       34.04     28.37 o 
  10  16   3       30.93       10.97     32.87 o 
  11  16   3        0.00       44.59     28.85 o 
  12  16   3        0.12       29.84     27.38 o 
  13  16   3        0.30        9.34     25.70 o 
 -12  17   3        2.93       24.36     24.36 o 
 -11  17   3        0.99       23.44     23.44 o 
 -10  17   3        0.00       24.47     24.47 o 
  -9  17   3        8.18       43.85     23.08 o 
  -8  17   3        0.08       21.46     21.46 o 
  -7  17   3        0.83        9.81     22.08 o 
  -6  17   3       35.42       65.45     25.17 o 
  -5  17   3        1.12       43.88     20.64 o 
  -4  17   3       16.65       31.79     26.48 o 
  -3  17   3       13.94       30.02     27.28 o 
  -2  17   3        4.56        8.51     28.36 o 
  -1  17   3       68.03       18.34     33.62 o 
   0  17   3       28.31       52.87     31.10 o 
   1  17   3        2.54        9.41     25.10 o 
   2  17   3       94.18       12.61     31.52 o 
   3  17   3       22.17        7.66     31.59 o 
   4  17   3        8.44       44.16     31.54 o 
   5  17   3      110.81       91.03     31.39 o 
   6  17   3       37.42       55.99     31.09 o 
   7  17   3        1.26       21.46     30.66 o 
   8  17   3        0.18       12.01     30.03 o 
   9  17   3        1.00       61.33     32.13 o 
  10  17   3        6.24       14.10     31.01 o 
  11  17   3        7.12       29.67     29.67 o 
 -10  18   3        0.19       26.68     22.24 o 
  -9  18   3        0.27       25.46     25.46 o 
  -8  18   3        0.40       19.18     23.98 o 
  -7  18   3        6.63       24.75     24.75 o 
  -6  18   3        9.04       20.38     25.48 o 
  -5  18   3        6.79       36.69     23.58 o 
  -4  18   3        3.73        2.70     29.67 o 
  -3  18   3        2.08        0.00     27.86 o 
  -2  18   3       46.83       20.37     32.01 o 
  -1  18   3      127.71       69.12     34.55 o 
   0  18   3       53.27       35.17     35.17 o 
   1  18   3        0.00       35.52     29.06 o 
   2  18   3        1.94       19.48     32.46 o 
   3  18   3        4.64       48.79     32.53 o 
   4  18   3       23.58       32.48     32.48 o 
   5  18   3        5.23        6.47     35.56 o 
   6  18   3        0.08       38.41     32.00 o 
   7  18   3        8.30        3.16     31.53 o 
   8  18   3        3.71       40.14     33.97 o 
   9  18   3        8.15       27.02     33.02 o 
  -8  19   3        0.73       48.07     24.03 o 
  -7  19   3        2.24        7.46     27.38 o 
  -6  19   3       34.18       30.83     28.27 o 
  -5  19   3        0.35       10.60     26.50 o 
  -4  19   3       13.07       10.95     27.38 o 
  -3  19   3       23.27       31.20     31.20 o 
  -2  19   3        3.07       32.75     32.75 o 
  -1  19   3       22.82        9.65     35.37 o 
   0  19   3       31.03        6.55     39.29 o 
   1  19   3        0.15       49.65     29.79 o 
   2  19   3        2.18       29.97     33.29 o 
   3  19   3        0.68        0.08     33.37 o 
   4  19   3       29.31       13.32     36.67 o 
   5  19   3        4.25       39.79     39.79 o 
   6  19   3        0.01       39.39     39.39 o 
   7  19   3        2.01        6.46     35.56 o 
  -3  20   3        7.11        2.89     31.66 o 
  -2  20   3       32.64       12.14     33.42 o 
  -1  20   3        4.21        9.85     36.07 o 
   0  20   3        0.48       23.40     36.77 o 
   1  20   3        1.24       40.55     33.79 o 
   2  20   3       22.99       40.83     34.03 o 
 -22   0   4       25.00       15.80     15.80 o 
 -21   0   4        8.99       10.63     15.19 o 
 -20   0   4      108.51      127.02     19.05 o 
 -19   0   4        6.50        6.56     14.77 o 
 -18   0   4       50.00       15.07     15.07 o 
 -17   0   4      538.30      564.05     15.20 o 
 -16   0   4     1616.40     1517.50     15.16 o 
 -15   0   4      155.92      108.17     11.66 o 
 -14   0   4       80.52       59.63     11.51 o 
 -13   0   4     1740.91     1577.50     11.41 o 
 -12   0   4      119.03       90.40      9.81 o 
 -11   0   4      313.08      333.27      9.95 o 
 -10   0   4       10.14       32.27     10.20 o 
  -9   0   4       58.54       46.67      8.59 o 
  -8   0   4       18.05       39.63     15.24 o 
  -7   0   4      285.33      356.60     16.39 o 
  -6   0   4     1850.39     1887.84     33.58 o 
  -5   0   4     2219.89     2409.56     35.02 o 
  -4   0   4      143.91      157.87      8.05 o 
  -3   0   4      252.83      197.01      8.34 o 
  -2   0   4        7.49        5.33      5.33 o 
  -1   0   4      690.09      623.78     17.28 o 
   0   0   4        5.26        6.21      6.21 o 
   1   0   4      186.78      163.48     10.48 o 
   2   0   4      560.25      614.64     14.95 o 
   3   0   4       24.86        6.50      6.50 o 
   4   0   4      107.92       90.35      8.79 o 
   5   0   4      707.95      603.41     20.04 o 
   6   0   4     4391.48     4518.48     54.03 o 
   7   0   4    19022.63    19680.52     97.72 o 
   8   0   4     2120.69     2144.95     38.92 o 
   9   0   4       32.19       13.80     13.80 o 
  10   0   4      455.75      361.41     25.32 o 
  11   0   4      225.41      174.36     16.06 o 
  12   0   4        0.18        2.71     18.21 o 
  13   0   4       41.96       26.96     15.73 o 
  14   0   4       13.95       33.10     13.25 o 
  15   0   4       72.57       58.27     21.58 o 
  16   0   4       24.86       25.25     18.93 o 
  17   0   4        2.42       14.34     18.43 o 
  18   0   4       83.25      125.66     21.94 o 
  19   0   4        3.22       35.14     19.52 o 
  20   0   4        3.07       38.57     19.28 o 
  21   0   4        0.20        0.00     19.30 o 
 -22   1   4        1.20       10.01     12.52 o 
 -21   1   4        7.80       38.48     13.27 o 
 -20   1   4        0.56       12.54     13.92 o 
 -19   1   4       22.09        1.45     14.52 o 
 -18   1   4       15.06       27.01     15.00 o 
 -17   1   4       42.79       52.36     13.86 o 
 -16   1   4      115.50      118.45     15.69 o 
 -15   1   4      196.17      148.19     15.94 o 
 -14   1   4      631.73      579.40     22.59 o 
 -13   1   4       82.94      124.36     14.73 o 
 -12   1   4      204.24      251.23     14.97 o 
 -11   1   4      290.17      320.56     15.27 o 
 -10   1   4       19.24       23.90     10.37 o 
  -9   1   4       42.20       55.91      8.74 o 
  -8   1   4      337.91      308.59      8.74 o 
  -7   1   4      881.40      804.66      6.88 o 
  -6   1   4        1.77       28.25     21.88 o 
  -5   1   4      226.35      180.50     14.95 o 
  -4   1   4     1307.60     1294.07     21.56 o 
  -3   1   4      393.46      403.69     11.72 o 
  -2   1   4      120.96      148.42      6.82 o 
  -1   1   4      183.21      163.12      7.04 o 
   0   1   4     3359.30     3267.69     29.64 o 
   1   1   4        9.88       11.58      5.80 o 
   2   1   4        1.53        0.00      7.92 o 
   3   1   4       13.67        8.14      8.14 o 
   4   1   4       70.51       56.49      8.34 o 
   5   1   4       44.84       57.65     12.80 o 
   6   1   4     9467.87     9192.50     17.39 o 
   7   1   4     7228.44     6857.45     24.23 o 
   8   1   4      255.02      187.41     15.54 o 
   9   1   4       19.80        2.23     13.36 o 
  10   1   4      153.56      165.78     17.79 o 
  11   1   4        0.14        4.41     13.24 o 
  12   1   4        5.07       13.07     13.07 o 
  13   1   4       35.17        4.27     14.96 o 
  14   1   4        0.27       31.28     14.60 o 
  15   1   4        3.32        8.11     16.21 o 
  16   1   4        8.95        5.90     15.71 o 
  17   1   4       30.82       55.16     17.12 o 
  18   1   4        1.95       16.61     16.61 o 
  19   1   4       14.87       14.31     17.99 o 
  20   1   4        1.34       29.59     17.73 o 
  21   1   4        0.54       15.95     17.72 o 
 -22   2   4        0.00       12.54     12.54 o 
 -21   2   4        7.07       14.56     12.14 o 
 -20   2   4        8.40       15.41     11.56 o 
 -19   2   4        3.74       10.82     13.52 o 
 -18   2   4        0.76       14.16     14.16 o 
 -17   2   4      215.05      220.68     19.17 o 
 -16   2   4      345.13      391.01     21.38 o 
 -15   2   4       95.73       80.20     12.60 o 
 -14   2   4       13.75        9.72     11.34 o 
 -13   2   4     1030.54      992.53     11.62 o 
 -12   2   4       97.49       79.50     10.19 o 
 -11   2   4      261.11      254.88     15.61 o 
 -10   2   4        1.59        5.29      8.82 o 
  -9   2   4       85.79       96.73      8.89 o 
  -8   2   4      172.98      197.19     14.25 o 
  -7   2   4      335.73      300.72      8.83 o 
  -6   2   4     1627.20     1636.97     27.88 o 
  -5   2   4     6372.00     6219.70     44.71 o 
  -4   2   4        7.70       17.19      6.84 o 
  -3   2   4        0.01       12.09      6.91 o 
  -2   2   4     1453.02     1322.19     19.46 o 
  -1   2   4      315.59      339.11      9.15 o 
   0   2   4        0.00       19.92      7.72 o 
   1   2   4       56.49       31.12      7.97 o 
   2   2   4      622.60      698.81     16.02 o 
   3   2   4      696.75      589.48      8.10 o 
   4   2   4       78.01      121.43     12.34 o 
   5   2   4       33.07       12.58     12.58 o 
   6   2   4      266.95      285.31     17.03 o 
   7   2   4     4501.67     4477.80     51.70 o 
   8   2   4      822.02      763.34     26.02 o 
   9   2   4      225.70      229.86     17.34 o 
  10   2   4      166.93      152.92     17.22 o 
  11   2   4       19.54       29.73     12.74 o 
  12   2   4       93.49       74.92     14.57 o 
  13   2   4        8.32        6.08     12.15 o 
  14   2   4        6.61       21.57     13.73 o 
  15   2   4       32.56       56.67     17.00 o 
  16   2   4        5.18       30.83     14.51 o 
  17   2   4        0.63        3.49     17.41 o 
  18   2   4       17.19       43.54     15.07 o 
  19   2   4        2.28        4.86     14.59 o 
  20   2   4        6.17       19.03     15.86 o 
  21   2   4        0.95        3.15     18.94 o 
 -22   3   4        6.21       25.74     10.72 o 
 -21   3   4        6.38        8.05     12.64 o 
 -20   3   4        0.34        3.67     12.25 o 
 -19   3   4       17.20       22.12     11.70 o 
 -18   3   4       66.20       64.67     12.39 o 
 -17   3   4      147.02      139.08     15.94 o 
 -16   3   4        1.72       13.66     13.66 o 
 -15   3   4       49.23       55.34     12.66 o 
 -14   3   4       18.11       13.11     13.11 o 
 -13   3   4      474.56      574.92     21.98 o 
 -12   3   4       45.53       25.16     15.62 o 
 -11   3   4      108.49      152.60     12.42 o 
 -10   3   4       12.73        1.80      9.00 o 
  -9   3   4      160.51      210.62     12.71 o 
  -8   3   4       17.35       16.36      7.27 o 
  -7   3   4       84.97      109.36     10.85 o 
  -6   3   4      443.31      534.38     19.70 o 
  -5   3   4     2590.17     2351.13     40.73 o 
  -4   3   4     2551.72     2794.76     33.46 o 
  -3   3   4       10.59        0.00      7.08 o 
  -2   3   4      443.69      472.51     14.49 o 
  -1   3   4      377.12      353.56      9.45 o 
   0   3   4        0.24        0.50      8.26 o 
   1   3   4      606.33      600.99     16.90 o 
   2   3   4      944.90     1018.50     21.22 o 
   3   3   4      506.89      536.41     17.03 o 
   4   3   4     4132.46     4197.63     44.92 o 
   5   3   4     5950.95     6019.85     53.84 o 
   6   3   4       13.72        6.00     15.17 o 
   7   3   4        2.13        9.52     19.60 o 
   8   3   4       53.63       46.05     10.89 o 
   9   3   4       72.46      115.79     10.83 o 
  10   3   4       32.67       21.35     12.81 o 
  11   3   4      167.54      117.01     16.70 o 
  12   3   4      458.08      525.20     18.25 o 
  13   3   4        7.06        1.95     13.67 o 
  14   3   4       25.19        1.87     14.94 o 
  15   3   4        3.11       12.43     14.21 o 
  16   3   4        0.48       10.09     15.14 o 
  17   3   4        0.30       14.33     14.33 o 
  18   3   4        8.54       12.08     15.11 o 
  19   3   4        2.98        2.89     14.43 o 
  20   3   4        0.12        2.79     15.36 o 
  21   3   4        1.35       38.48     13.75 o 
 -22   4   4       41.16       47.57     12.41 o 
 -21   4   4        3.88       22.27     10.02 o 
 -20   4   4       29.68       11.94     11.94 o 
 -19   4   4       47.99       19.16     14.05 o 
 -18   4   4        5.93       13.61     13.61 o 
 -17   4   4      131.32      158.83     17.32 o 
 -16   4   4       36.96        6.09     13.71 o 
 -15   4   4      324.52      342.43     14.38 o 
 -14   4   4      182.28      161.74     13.32 o 
 -13   4   4        1.13       13.80     13.80 o 
 -12   4   4      799.94      715.06     14.19 o 
 -11   4   4       15.69        9.08     10.87 o 
 -10   4   4      125.67      137.73     14.72 o 
  -9   4   4       32.33       20.42     20.42 o 
  -8   4   4        0.37       24.16      9.30 o 
  -7   4   4       18.12        5.56      9.26 o 
  -6   4   4      303.63      350.79     14.68 o 
  -5   4   4     1635.47     1696.94     30.95 o 
  -4   4   4      484.08      489.05     14.49 o 
  -3   4   4     1753.09     1694.90     25.46 o 
  -2   4   4      991.97      964.90     20.39 o 
  -1   4   4      260.72      252.06      9.66 o 
   0   4   4      162.04      188.59     10.60 o 
   1   4   4      280.19      295.36     10.90 o 
   2   4   4      696.43      680.65     22.12 o 
   3   4   4       66.52       76.92     11.18 o 
   4   4   4     1272.41     1220.33     11.26 o 
   5   4   4       86.17       85.68     15.83 o 
   6   4   4      242.03      267.35     18.12 o 
   7   4   4      668.28      740.03     24.89 o 
   8   4   4       31.78        0.81     20.26 o 
   9   4   4      176.78      222.28     17.79 o 
  10   4   4       91.21       83.95     13.08 o 
  11   4   4      513.33      545.84     25.39 o 
  12   4   4       31.66       54.93     14.25 o 
  13   4   4       16.09       40.69     13.57 o 
  14   4   4       80.05       82.31     14.63 o 
  15   4   4       69.74       34.27     15.43 o 
  16   4   4       15.75        6.38     14.37 o 
  17   4   4       34.61       32.64     13.36 o 
  18   4   4        8.09       15.19     12.42 o 
  19   4   4        2.29       11.63     11.63 o 
  20   4   4        2.26       12.26     12.26 o 
 -21   5   4        8.08        8.53     10.95 o 
 -20   5   4        0.00        8.25     11.79 o 
 -19   5   4        1.18       24.10     11.42 o 
 -18   5   4       21.86       31.26     12.23 o 
 -17   5   4       21.49       26.10     11.59 o 
 -16   5   4       73.75       73.78     15.37 o 
 -15   5   4       95.34       77.72     16.18 o 
 -14   5   4      437.09      385.61     23.71 o 
 -13   5   4        7.19        5.28     14.06 o 
 -12   5   4        9.22       12.69     12.69 o 
 -11   5   4      272.38      236.77     22.25 o 
 -10   5   4       44.59       22.90     15.06 o 
  -9   5   4        8.07        0.11     11.39 o 
  -8   5   4        8.32        3.81      7.62 o 
  -7   5   4      397.23      457.51     11.39 o 
  -6   5   4      523.20      556.34     18.86 o 
  -5   5   4      293.90      282.80     13.12 o 
  -4   5   4      321.12      285.38     13.06 o 
  -3   5   4        0.57        0.47      7.49 o 
  -2   5   4      179.35      151.47      9.51 o 
  -1   5   4       16.36        5.93      7.89 o 
   0   5   4      375.45      333.99     12.90 o 
   1   5   4       73.33      114.86     11.03 o 
   2   5   4      174.47      121.71     13.52 o 
   3   5   4        0.09        2.29     11.48 o 
   4   5   4     2128.88     2007.21     30.26 o 
   5   5   4      803.22      820.34     23.50 o 
   6   5   4        0.56       18.89     11.81 o 
   7   5   4       12.71        4.19     14.16 o 
   8   5   4      484.37      387.49     14.06 o 
   9   5   4        5.62        2.32     13.85 o 
  10   5   4       28.30        4.98     18.06 o 
  11   5   4        9.26       32.74     13.09 o 
  12   5   4        0.33       18.80     14.62 o 
  13   5   4        0.00        0.21     13.83 o 
  14   5   4       98.24       91.57     16.63 o 
  15   5   4        8.91       17.09     17.09 o 
  16   5   4        0.34        9.40     14.10 o 
  17   5   4        8.29        2.86     14.29 o 
  18   5   4        9.10       11.71     11.71 o 
  19   5   4        4.65        3.57     10.70 o 
  20   5   4        0.01       14.28     10.99 o 
 -21   6   4        0.04        9.78     10.86 o 
 -20   6   4        0.00        9.40     11.75 o 
 -19   6   4        1.04       12.69     12.69 o 
 -18   6   4        4.56        9.54     12.28 o 
 -17   6   4       13.22       13.15     13.15 o 
 -16   6   4        8.65       12.44     12.44 o 
 -15   6   4      143.79      121.55     16.42 o 
 -14   6   4        2.94       15.51     15.51 o 
 -13   6   4        0.44        1.80     12.55 o 
 -12   6   4       38.21       16.66     14.81 o 
 -11   6   4      139.84      101.98     11.37 o 
 -10   6   4       41.24       57.84     15.41 o 
  -9   6   4      217.04      233.25     15.54 o 
  -8   6   4      350.62      358.85     15.60 o 
  -7   6   4      252.22      223.98     11.68 o 
  -6   6   4     1524.60     1407.39      9.70 o 
  -5   6   4      194.49      197.00      7.71 o 
  -4   6   4        1.95        9.63      9.63 o 
  -3   6   4      641.80      648.89     23.18 o 
  -2   6   4      303.33      270.72     13.73 o 
  -1   6   4     3879.35     3914.02     40.60 o 
   0   6   4     2130.43     2267.38     32.83 o 
   1   6   4       99.50      131.54     15.66 o 
   2   6   4      145.54      110.30      9.12 o 
   3   6   4       61.77       25.59     11.63 o 
   4   6   4       10.99       14.21     14.21 o 
   5   6   4        2.26        3.28     14.41 o 
   6   6   4       41.65       49.53     14.54 o 
   7   6   4       37.76       19.97     17.03 o 
   8   6   4      136.98      162.16     19.35 o 
   9   6   4        3.39       35.83     14.34 o 
  10   6   4       21.20       32.67     16.35 o 
  11   6   4       49.36       92.55     18.06 o 
  12   6   4        2.51        8.62     15.09 o 
  13   6   4        0.09        6.10     16.28 o 
  14   6   4       32.08       13.26     15.15 o 
  15   6   4        7.27        8.71     13.92 o 
  16   6   4       16.43       17.40     12.65 o 
  17   6   4        0.64       14.23     14.23 o 
  18   6   4        2.02        1.28     12.72 o 
  19   6   4        0.24        7.95     11.36 o 
  20   6   4        0.13        7.13     10.19 o 
 -21   7   4        0.76        7.59     11.91 o 
 -20   7   4        3.20       10.57     11.75 o 
 -19   7   4        2.89       22.89     11.45 o 
 -18   7   4       43.90       42.54     12.35 o 
 -17   7   4        7.07       17.69     13.27 o 
 -16   7   4       10.92       14.15     14.15 o 
 -15   7   4       18.42       31.65     14.98 o 
 -14   7   4      136.86      140.06     17.50 o 
 -13   7   4       34.23       27.38     14.59 o 
 -12   7   4      146.93      126.63     18.87 o 
 -11   7   4      135.03       69.65     17.40 o 
 -10   7   4      217.25      236.26     19.69 o 
  -9   7   4      222.40      241.38     17.90 o 
  -8   7   4        1.62       12.00     12.00 o 
  -7   7   4      217.57      205.65     10.00 o 
  -6   7   4       17.52        9.97      9.97 o 
  -5   7   4        5.23        1.99      9.95 o 
  -4   7   4      305.55      272.13     11.92 o 
  -3   7   4     2191.70     2283.31     33.96 o 
  -2   7   4      312.13      271.84     16.22 o 
  -1   7   4       90.31       46.13     12.58 o 
   0   7   4      854.96      840.38     24.65 o 
   1   7   4      366.23      416.95     18.23 o 
   2   7   4       73.29       43.99     11.58 o 
   3   7   4       13.18       14.13     14.13 o 
   4   7   4        7.28       11.99     11.99 o 
   5   7   4       13.29       14.60     14.60 o 
   6   7   4      145.56      110.07     14.76 o 
   7   7   4      337.05      239.01     27.21 o 
   8   7   4       46.62        2.47     14.81 o 
   9   7   4        2.06       26.85     14.65 o 
  10   7   4        1.54       35.86     16.73 o 
  11   7   4       17.68        4.62     18.51 o 
  12   7   4       14.23       30.99     15.50 o 
  13   7   4        2.42       33.44     16.70 o 
  14   7   4        2.08       13.62     15.55 o 
  15   7   4       37.03        8.93     16.06 o 
  16   7   4       80.13       41.99     16.14 o 
  17   7   4        0.31       14.43     14.43 o 
  18   7   4        1.04        7.65     12.75 o 
  19   7   4        4.83        8.96     12.34 o 
 -20   8   4       14.24        3.54     12.93 o 
 -19   8   4        1.89        3.83     12.77 o 
 -18   8   4        2.72        4.15     13.81 o 
 -17   8   4       45.12       60.92     14.86 o 
 -16   8   4       27.69       52.44     14.30 o 
 -15   8   4        7.88        3.37     15.18 o 
 -14   8   4      309.77      341.14     21.32 o 
 -13   8   4      223.44      230.07     12.99 o 
 -12   8   4       65.06       19.21     17.29 o 
 -11   8   4       23.32       15.79     15.79 o 
 -10   8   4      969.02      882.78     14.08 o 
  -9   8   4      134.16      103.67     14.26 o 
  -8   8   4       40.79       69.71     12.30 o 
  -7   8   4      194.70      236.30     16.44 o 
  -6   8   4      488.17      495.06     20.55 o 
  -5   8   4      700.53      648.63     22.58 o 
  -4   8   4       81.52      104.82     14.39 o 
  -3   8   4      589.36      509.01     20.68 o 
  -2   8   4     1401.51     1337.38     29.44 o 
  -1   8   4      820.78      765.19     26.08 o 
   0   8   4       79.40       50.78     13.84 o 
   1   8   4       37.59       79.45     16.37 o 
   2   8   4      639.21      738.87     28.38 o 
   3   8   4      172.95      220.60     19.18 o 
   4   8   4       23.24       48.65     12.16 o 
   5   8   4       15.63        2.47     14.79 o 
   6   8   4       69.53       64.71     17.43 o 
   7   8   4        0.51       17.51     17.51 o 
   8   8   4      258.54      247.25     22.47 o 
   9   8   4      461.22      474.52     27.19 o 
  10   8   4      141.91      201.48     19.39 o 
  11   8   4        1.29       14.09     16.45 o 
  12   8   4        4.24       40.49     15.74 o 
  13   8   4        8.10       17.00     17.00 o 
  14   8   4       28.88       17.82     17.82 o 
  15   8   4       18.33       45.47     18.20 o 
  16   8   4       38.74       24.70     14.82 o 
  17   8   4       54.15       13.22     16.15 o 
  18   8   4        0.57        3.88     14.23 o 
  19   8   4        0.03       18.04     12.40 o 
 -20   9   4       14.13       18.85     12.95 o 
 -19   9   4        2.22        5.12     12.81 o 
 -18   9   4       34.33       37.47     13.87 o 
 -17   9   4        0.84       11.97     13.47 o 
 -16   9   4        9.24       11.22     14.42 o 
 -15   9   4       99.98       84.86     17.06 o 
 -14   9   4       32.62        3.61     16.19 o 
 -13   9   4        5.22        3.77     15.06 o 
 -12   9   4      192.74      257.85     15.62 o 
 -11   9   4      641.78      655.30     28.13 o 
 -10   9   4      178.04      169.60     14.37 o 
  -9   9   4        3.69        8.32     16.66 o 
  -8   9   4      280.45      292.73     21.00 o 
  -7   9   4        0.54        6.34     12.67 o 
  -6   9   4      973.51      966.69     27.49 o 
  -5   9   4       10.19       40.26     12.72 o 
  -4   9   4      329.11      355.53     21.26 o 
  -3   9   4     1216.52     1124.04     30.04 o 
  -2   9   4        7.47       11.22     15.28 o 
  -1   9   4      125.75      133.30     13.55 o 
   0   9   4      407.54      494.30     21.50 o 
   1   9   4      654.23      655.72     26.52 o 
   2   9   4      104.96       82.46     19.46 o 
   3   9   4        0.59        1.46     14.73 o 
   4   9   4       44.86       55.19     17.37 o 
   5   9   4      336.85      300.27     15.02 o 
   6   9   4        0.48       15.13     17.67 o 
   7   9   4      773.28      777.35     22.77 o 
   8   9   4        0.20       40.34     17.64 o 
   9   9   4        1.41       17.45     19.94 o 
  10   9   4       21.39       73.24     19.52 o 
  11   9   4       17.00       11.84     18.92 o 
  12   9   4        5.73       18.14     18.14 o 
  13   9   4       26.91       57.87     19.29 o 
  14   9   4       42.12       83.97     18.00 o 
  15   9   4       12.83       18.38     18.38 o 
  16   9   4       75.98       71.31     18.33 o 
  17   9   4        1.84       20.83     16.37 o 
  18   9   4        7.02        3.94     14.41 o 
 -19  10   4        0.44        1.29     12.82 o 
 -18  10   4        1.10        6.97     13.92 o 
 -17  10   4       47.77       51.13     16.54 o 
 -16  10   4        0.67       14.53     14.53 o 
 -15  10   4       10.99       43.02     15.49 o 
 -14  10   4       68.08      116.44     16.38 o 
 -13  10   4       35.17       61.03     17.17 o 
 -12  10   4        0.49        9.91     17.84 o 
 -11  10   4       11.66       14.32     18.40 o 
 -10  10   4      461.17      381.85     18.83 o 
  -9  10   4      206.87      213.23     17.02 o 
  -8  10   4      164.08      162.15     15.07 o 
  -7  10   4      171.70      195.93     13.00 o 
  -6  10   4       68.73      124.11     17.41 o 
  -5  10   4      272.02      303.99     19.68 o 
  -4  10   4      261.27      244.25     17.60 o 
  -3  10   4      877.78      835.99     28.92 o 
  -2  10   4      253.75      294.82     18.15 o 
  -1  10   4        7.41       14.11     14.11 o 
   0  10   4      117.15      123.60     17.34 o 
   1  10   4       27.58       27.46     14.97 o 
   2  10   4      410.79      469.87     22.62 o 
   3  10   4       58.81       43.01     17.71 o 
   4  10   4        3.41       25.46     15.27 o 
   5  10   4       17.28       28.17     17.93 o 
   6  10   4       31.56       10.28     20.56 o 
   7  10   4       35.56       20.55     20.55 o 
   8  10   4        0.29       28.06     20.40 o 
   9  10   4      275.96      238.32     27.67 o 
  10  10   4       13.14       29.50     22.14 o 
  11  10   4       62.46        9.52     21.41 o 
  12  10   4       44.19       30.89     18.22 o 
  13  10   4        3.07       10.76     19.38 o 
  14  10   4        1.76       24.07     18.07 o 
  15  10   4       21.05       11.07     18.45 o 
  16  10   4        2.09       41.86     16.73 o 
  17  10   4       48.16       37.44     16.47 o 
  18  10   4        4.65       10.57     14.53 o 
 -18  11   4        2.80        1.40     13.93 o 
 -17  11   4        0.33        0.00     16.60 o 
 -16  11   4       34.66       22.70     17.84 o 
 -15  11   4       11.93       32.91     15.58 o 
 -14  11   4       15.94       18.35     14.67 o 
 -13  11   4        2.49       30.27     17.35 o 
 -12  11   4       13.70        8.03     16.07 o 
 -11  11   4       29.01       18.68     18.68 o 
 -10  11   4      101.16      114.65     21.28 o 
  -9  11   4      241.43      321.20     23.88 o 
  -8  11   4       30.49       17.61     17.61 o 
  -7  11   4        4.86       11.11     15.55 o 
  -6  11   4      531.36      586.76     26.87 o 
  -5  11   4      658.68      636.09     29.33 o 
  -4  11   4      246.10      286.78     13.65 o 
  -3  11   4      148.06      177.59     18.45 o 
  -2  11   4        3.69       21.21     14.14 o 
  -1  11   4       85.93      122.74     17.19 o 
   0  11   4      129.73       96.88     18.04 o 
   1  11   4        6.05       10.38     18.16 o 
   2  11   4       20.53       18.24     18.24 o 
   3  11   4       35.19       54.94     18.32 o 
   4  11   4      160.57      127.10     18.38 o 
   5  11   4        4.87       21.06     21.06 o 
   6  11   4       33.11        7.90     21.05 o 
   7  11   4       34.07       20.95     20.95 o 
   8  11   4        3.95       10.38     23.34 o 
   9  11   4      235.58      282.91     30.58 o 
  10  11   4        1.55       27.33     22.35 o 
  11  11   4       32.03       21.58     21.58 o 
  12  11   4        5.73       11.44     20.60 o 
  13  11   4        2.80       17.27     21.59 o 
  14  11   4        7.28       50.28     16.09 o 
  15  11   4        0.44       20.35     20.35 o 
  16  11   4        9.32       16.77     20.13 o 
  17  11   4        0.08       19.53     19.53 o 
 -17  12   4        8.97       16.60     16.60 o 
 -16  12   4        1.92       32.50     17.87 o 
 -15  12   4       70.14       92.13     19.12 o 
 -14  12   4        1.93       14.76     18.45 o 
 -13  12   4       35.45       56.34     17.49 o 
 -12  12   4       34.16       62.90     16.23 o 
 -11  12   4        6.26       18.92     18.92 o 
 -10  12   4       39.58       19.47     19.47 o 
  -9  12   4        8.73        4.42     17.68 o 
  -8  12   4       48.18        6.75     20.22 o 
  -7  12   4        5.15       20.49     20.49 o 
  -6  12   4      203.65      210.04     18.40 o 
  -5  12   4       40.91       25.57     18.58 o 
  -4  12   4      124.63      143.22     18.81 o 
  -3  12   4       28.48       16.73     19.11 o 
  -2  12   4        0.08       17.13     17.13 o 
  -1  12   4      416.07      349.57     17.96 o 
   0  12   4       18.79       58.95     18.76 o 
   1  12   4      208.22      227.33     18.88 o 
   2  12   4       25.78       21.64     21.64 o 
   3  12   4       39.98       27.13     18.99 o 
   4  12   4        6.11       21.74     21.74 o 
   5  12   4        9.11       19.01     21.72 o 
   6  12   4      115.46      104.44     27.07 o 
   7  12   4       86.51       16.11     26.84 o 
   8  12   4      252.43      254.27     29.13 o 
   9  12   4        1.83       18.17     23.35 o 
  10  12   4        2.96       15.12     22.69 o 
  11  12   4       36.44       60.62     24.24 o 
  12  12   4       23.76       23.08     23.08 o 
  13  12   4        0.08        0.00     21.73 o 
  14  12   4        1.29        6.06     22.23 o 
  15  12   4        0.26        3.70     20.41 o 
  16  12   4        9.96       23.56     18.52 o 
 -17  13   4        0.16       13.54     18.05 o 
 -16  13   4       19.59       16.23     16.23 o 
 -15  13   4        3.08       26.10     15.66 o 
 -14  13   4       25.00       29.62     18.51 o 
 -13  13   4       30.17       39.06     19.53 o 
 -12  13   4       18.00        0.00     18.40 o 
 -11  13   4      104.45       82.19     19.12 o 
 -10  13   4       44.04       50.40     19.72 o 
  -9  13   4        6.20       20.22     17.97 o 
  -8  13   4        0.44       11.46     20.62 o 
  -7  13   4       21.64        2.33     20.95 o 
  -6  13   4       13.52       23.59     21.24 o 
  -5  13   4      596.44      509.22     31.08 o 
  -4  13   4      257.88      320.50     31.54 o 
  -3  13   4       12.12       46.97     22.25 o 
  -2  13   4        1.28       22.86     22.86 o 
  -1  13   4       11.69        8.15     21.74 o 
   0  13   4      222.71      284.20     25.09 o 
   1  13   4        6.30       33.64     22.42 o 
   2  13   4      171.14      182.26     25.32 o 
   3  13   4       12.54       25.36     25.36 o 
   4  13   4       13.93       33.80     22.52 o 
   5  13   4       58.23       11.23     25.29 o 
   6  13   4        1.16       27.92     27.92 o 
   7  13   4      380.32      389.43     33.14 o 
   8  13   4       54.25        8.16     24.45 o 
   9  13   4       12.71       26.52     26.52 o 
  10  13   4       55.51       12.85     25.68 o 
  11  13   4       29.00       19.72     24.64 o 
  12  13   4        2.01       28.07     23.40 o 
  13  13   4        0.12       24.17     24.17 o 
  14  13   4        5.02        2.04     22.43 o 
  15  13   4        9.68       22.44     22.44 o 
 -15  14   4       10.39       20.83     20.83 o 
 -14  14   4       12.55       18.51     18.51 o 
 -13  14   4      111.92      139.49     19.58 o 
 -12  14   4       91.03       93.45     18.50 o 
 -11  14   4        0.36       19.28     21.41 o 
 -10  14   4       18.50       17.72     19.94 o 
  -9  14   4       10.89       36.44     18.22 o 
  -8  14   4       80.52       88.18     20.97 o 
  -7  14   4       58.63       59.62     18.99 o 
  -6  14   4       66.14       41.05     19.31 o 
  -5  14   4      158.75      149.74     27.01 o 
  -4  14   4      134.42      159.91     27.48 o 
  -3  14   4      307.35      283.41     30.64 o 
  -2  14   4        2.06       21.05     23.68 o 
  -1  14   4       42.51       59.52     25.51 o 
   0  14   4      130.22      153.42     26.06 o 
   1  14   4      101.33       90.30     23.32 o 
   2  14   4       30.49       23.39     23.39 o 
   3  14   4       48.54       43.88     26.32 o 
   4  14   4       71.48        0.00     26.29 o 
   5  14   4        0.03       23.27     29.08 o 
   6  14   4      130.83      125.21     28.85 o 
   7  14   4       62.04       28.48     28.48 o 
   8  14   4       59.77        0.00     27.93 o 
   9  14   4       14.64       19.05     27.21 o 
  10  14   4       31.05       21.02     26.28 o 
  11  14   4        0.25       15.08     25.15 o 
  12  14   4        0.85       26.22     23.83 o 
  13  14   4        9.24       24.56     24.56 o 
  14  14   4        3.55       24.83     24.83 o 
 -14  15   4        0.82       11.08     20.32 o 
 -13  15   4        8.45       13.71     21.54 o 
 -12  15   4       12.72        0.00     22.66 o 
 -11  15   4       33.76       38.74     23.68 o 
 -10  15   4       18.34       15.64     24.56 o 
  -9  15   4       44.09       34.55     23.03 o 
  -8  15   4        5.87       21.27     23.63 o 
  -7  15   4        2.57        7.25     21.75 o 
  -6  15   4       58.91       32.06     24.66 o 
  -5  15   4        2.16       10.05     22.64 o 
  -4  15   4        2.49       10.28     23.11 o 
  -3  15   4        0.87        7.91     23.69 o 
  -2  15   4       15.89        8.17     27.21 o 
  -1  15   4      422.57      353.31     38.27 o 
   0  15   4       20.13        6.00     30.02 o 
   1  15   4        1.53       33.27     24.18 o 
   2  15   4       23.87       27.32     27.32 o 
   3  15   4        1.54        9.12     30.34 o 
   4  15   4       12.37       15.14     24.22 o 
   5  15   4        3.11       24.09     24.09 o 
   6  15   4       17.95       26.84     26.84 o 
   7  15   4      122.96       96.98     29.39 o 
   8  15   4       11.44       34.53     34.53 o 
   9  15   4        4.06       11.18     25.17 o 
  10  15   4        0.26       10.78     26.96 o 
  11  15   4        4.02       30.89     30.89 o 
  12  15   4        3.19       26.80     26.80 o 
  13  15   4        0.64        4.56     25.08 o 
 -13  16   4        0.20       42.94     19.52 o 
 -12  16   4        0.81       22.65     22.65 o 
 -11  16   4       17.25       21.58     21.58 o 
 -10  16   4        0.87        8.98     22.45 o 
  -9  16   4       21.32       23.23     23.23 o 
  -8  16   4       57.48       23.93     26.31 o 
  -7  16   4       29.42       34.36     22.09 o 
  -6  16   4       29.88       20.10     22.61 o 
  -5  16   4       28.42       10.28     23.12 o 
  -4  16   4       15.18       60.54     23.69 o 
  -3  16   4        3.34       24.36     27.05 o 
  -2  16   4        1.96       28.07     28.07 o 
  -1  16   4      123.73      158.54     36.58 o 
   0  16   4      332.09      270.38     40.41 o 
   1  16   4       34.89       40.72     31.33 o 
   2  16   4        1.21       31.43     31.43 o 
   3  16   4       10.77       15.73     28.31 o 
   4  16   4        8.72       28.23     28.23 o 
   5  16   4        0.63       15.58     28.05 o 
   6  16   4       39.52       27.75     27.75 o 
   7  16   4       15.14       30.32     30.32 o 
   8  16   4        0.04       32.62     32.62 o 
   9  16   4        0.25       11.51     25.90 o 
  10  16   4       10.66       66.49     30.47 o 
  11  16   4       25.27       10.56     34.36 o 
  12  16   4        0.08       17.48     24.97 o 
 -11  17   4       15.73        0.00     25.87 o 
 -10  17   4        8.65        4.50     24.75 o 
  -9  17   4       43.80       23.37     23.37 o 
  -8  17   4       26.77       50.67     21.73 o 
  -7  17   4       39.69       27.33     27.33 o 
  -6  17   4        0.22       45.93     22.96 o 
  -5  17   4       15.71       15.71     23.56 o 
  -4  17   4       13.33        2.69     24.21 o 
  -3  17   4       14.28       41.62     27.74 o 
  -2  17   4       70.60       63.61     26.03 o 
  -1  17   4      122.91       69.23     28.32 o 
   0  17   4      174.78      205.02     32.08 o 
   1  17   4        0.43       29.12     29.12 o 
   2  17   4       48.49       35.73     35.73 o 
   3  17   4       28.43       19.50     29.26 o 
   4  17   4        0.31       29.17     32.40 o 
   5  17   4       73.60      115.83     35.40 o 
   6  17   4        3.45       19.08     34.98 o 
   7  17   4       20.28       15.64     37.52 o 
   8  17   4        8.62       33.59     33.59 o 
   9  17   4        8.56       32.56     35.53 o 
  10  17   4       35.12       76.88     31.32 o 
  -9  18   4        5.79        2.34     25.77 o 
  -8  18   4       29.48       36.42     26.71 o 
  -7  18   4        0.41       60.17     22.57 o 
  -6  18   4        5.97       25.83     23.25 o 
  -5  18   4       21.96       26.59     26.59 o 
  -4  18   4        6.26       60.32     24.68 o 
  -3  18   4       42.61       59.57     28.37 o 
  -2  18   4        0.15       41.56     29.68 o 
  -1  18   4       35.89       35.62     35.62 o 
   0  18   4       35.22        6.60     33.02 o 
   1  18   4       26.10       76.65     36.66 o 
   2  18   4        1.72       30.13     36.83 o 
   3  18   4       63.26       73.69     33.49 o 
   4  18   4       16.27       33.39     36.73 o 
   5  18   4        3.13       82.85     33.14 o 
   6  18   4       81.50       39.28     32.73 o 
   7  18   4        0.38       45.02     32.16 o 
   8  18   4       19.87       12.55     34.53 o 
  -6  19   4        0.07       26.07     28.67 o 
  -5  19   4        0.64       13.46     29.63 o 
  -4  19   4       14.85        8.35     33.40 o 
  -3  19   4        0.84       14.45     28.92 o 
  -2  19   4       25.37       33.46     33.46 o 
  -1  19   4        0.45       19.91     33.18 o 
   0  19   4        1.10       16.93     33.85 o 
   1  19   4        5.72       27.36     34.20 o 
   2  19   4        4.85       79.06     34.36 o 
   3  19   4        1.70       48.16     34.40 o 
   4  19   4        7.19       37.72     37.72 o 
   5  19   4       26.44        0.00     40.83 o 
 -21   1   5        8.68       28.62     13.12 o 
 -20   1   5        5.50       21.20     12.47 o 
 -19   1   5       31.77       44.26     11.71 o 
 -18   1   5        4.36       12.22     12.22 o 
 -17   1   5      146.29      183.77     15.55 o 
 -16   1   5       22.46       25.02     13.25 o 
 -15   1   5      144.02      170.00     16.84 o 
 -14   1   5       16.22       12.74     12.74 o 
 -13   1   5       50.48       13.20     13.20 o 
 -12   1   5      213.54      240.88     11.88 o 
 -11   1   5       89.44      124.40     15.55 o 
 -10   1   5     2200.58     1944.70     10.41 o 
  -9   1   5       28.83        5.17      8.62 o 
  -8   1   5       45.06       37.08     10.21 o 
  -7   1   5        9.38        3.36      6.74 o 
  -6   1   5     1254.78     1217.02     21.92 o 
  -5   1   5      779.57      826.16     18.74 o 
  -4   1   5     1004.89     1157.85     15.60 o 
  -3   1   5      945.35     1012.39     26.56 o 
  -2   1   5       20.49       12.13      9.12 o 
  -1   1   5      254.89      226.71     15.18 o 
   0   1   5      519.13      602.62     11.98 o 
   1   1   5      578.16      525.45     16.35 o 
   2   1   5       40.44       35.54     12.53 o 
   3   1   5      204.49      164.43     12.80 o 
   4   1   5        0.45        8.74      8.74 o 
   5   1   5      269.53      243.81     20.07 o 
   6   1   5       71.80       34.06     15.89 o 
   7   1   5      506.87      484.92     25.31 o 
   8   1   5      565.54      619.76     25.54 o 
   9   1   5        1.22       29.50     18.64 o 
  10   1   5      380.24      425.82     23.26 o 
  11   1   5        4.66        4.65     16.17 o 
  12   1   5      128.69      116.35     18.26 o 
  13   1   5        3.71       31.36     17.92 o 
  14   1   5        1.90       17.51     17.51 o 
  15   1   5        1.89       27.67     17.02 o 
  16   1   5       25.30       18.58     18.58 o 
  17   1   5        4.46       16.01     16.01 o 
  18   1   5        4.04        1.94     17.49 o 
  19   1   5        1.10       18.98     18.98 o 
  20   1   5        0.02       14.99     18.74 o 
 -21   2   5        0.80       22.74     11.37 o 
 -20   2   5       13.27       45.69     13.23 o 
 -19   2   5       21.66       33.04     11.44 o 
 -18   2   5       55.02       85.89     13.41 o 
 -17   2   5       66.28       55.16     14.14 o 
 -16   2   5       31.27       29.74     11.90 o 
 -15   2   5       21.12        5.98     14.01 o 
 -14   2   5        1.18       14.62     14.62 o 
 -13   2   5     1319.08     1416.34     31.99 o 
 -12   2   5       91.88      138.60     15.59 o 
 -11   2   5     1171.40     1026.00     12.36 o 
 -10   2   5       49.62       39.16     14.24 o 
  -9   2   5      608.66      660.99     21.32 o 
  -8   2   5        0.46        1.77      8.81 o 
  -7   2   5       19.97       19.18      8.71 o 
  -6   2   5        0.78        9.92     10.40 o 
  -5   2   5      153.04      179.14      8.70 o 
  -4   2   5     3122.00     3109.25     33.50 o 
  -3   2   5      852.98      944.23     21.62 o 
  -2   2   5      805.85      872.67     22.25 o 
  -1   2   5      977.18      930.82     19.19 o 
   0   2   5     1084.88     1143.87     24.11 o 
   1   2   5     1383.75     1441.82     24.71 o 
   2   2   5     1221.64     1161.71     20.72 o 
   3   2   5     1450.00     1587.45     23.07 o 
   4   2   5      296.09      232.43     14.93 o 
   5   2   5      244.69      240.83     15.18 o 
   6   2   5     2247.36     2385.99     15.44 o 
   7   2   5     3601.22     3612.16     51.29 o 
   8   2   5       76.69       26.94     17.96 o 
   9   2   5      342.99      294.34     26.96 o 
  10   2   5       60.12       15.65     15.65 o 
  11   2   5       76.63       41.92     15.45 o 
  12   2   5       29.47        4.33     15.15 o 
  13   2   5       54.89       52.73     18.98 o 
  14   2   5        0.99        8.17     18.39 o 
  15   2   5       72.49       43.37     17.74 o 
  16   2   5       39.84       17.07     18.95 o 
  17   2   5        4.03        3.65     16.39 o 
  18   2   5        0.51       21.06     17.55 o 
  19   2   5        2.68       20.43     17.02 o 
  20   2   5        1.06       18.38     18.38 o 
 -21   3   5       46.22       45.47     11.09 o 
 -20   3   5        3.65       13.01     13.01 o 
 -19   3   5       28.41       11.35     11.35 o 
 -18   3   5       28.95       32.22     13.42 o 
 -17   3   5        8.85       41.34     12.83 o 
 -16   3   5      121.11      174.83     16.59 o 
 -15   3   5       87.27      145.85     15.85 o 
 -14   3   5      131.59      120.59     13.26 o 
 -13   3   5      155.76      156.64     13.75 o 
 -12   3   5      426.61      432.81     14.15 o 
 -11   3   5      126.81      134.29     18.03 o 
 -10   3   5     1149.44     1011.63     10.93 o 
  -9   3   5       88.06      138.56     14.58 o 
  -8   3   5      186.33      163.89     10.88 o 
  -7   3   5       77.42       97.06     10.78 o 
  -6   3   5        4.98        7.62      8.92 o 
  -5   3   5      595.84      567.89     16.03 o 
  -4   3   5      491.34      537.37     21.56 o 
  -3   3   5     5733.87     6003.39     47.71 o 
  -2   3   5     2345.74     2470.42     32.22 o 
  -1   3   5       55.26       47.31     11.89 o 
   0   3   5      751.51      740.70     19.04 o 
   1   3   5       73.53       95.48     10.85 o 
   2   3   5      475.93      496.30     17.33 o 
   3   3   5      246.08      225.66     15.18 o 
   4   3   5      487.26      430.43     13.08 o 
   5   3   5      335.82      274.81     10.98 o 
   6   3   5       17.12       19.91     11.06 o 
   7   3   5     1110.36     1247.93     17.79 o 
   8   3   5     1776.81     1872.16     37.84 o 
   9   3   5       29.06       44.30     17.71 o 
  10   3   5      885.33      885.89     28.44 o 
  11   3   5      272.02      295.85     21.44 o 
  12   3   5      120.34      133.42     18.76 o 
  13   3   5        8.47        4.03     18.11 o 
  14   3   5       27.95       17.35     17.35 o 
  15   3   5        1.24       18.37     18.37 o 
  16   3   5       58.09       45.39     15.72 o 
  17   3   5        4.66       18.23     14.91 o 
  18   3   5        8.93        3.14     14.18 o 
  19   3   5        1.68       16.61     16.61 o 
  20   3   5        0.14       13.19     16.11 o 
 -21   4   5        0.95       19.73     10.97 o 
 -20   4   5        2.25       24.70     10.59 o 
 -19   4   5       48.68       53.00     12.62 o 
 -18   4   5        3.38       13.51     13.51 o 
 -17   4   5       24.67        5.76     14.41 o 
 -16   4   5       62.28       30.59     12.23 o 
 -15   4   5      172.70      132.26     16.12 o 
 -14   4   5       41.46       35.46     15.20 o 
 -13   4   5      868.87      883.49     29.80 o 
 -12   4   5      336.72      388.02     21.66 o 
 -11   4   5        0.61        1.84     12.88 o 
 -10   4   5      478.85      448.62     20.48 o 
  -9   4   5       18.43        5.61     13.07 o 
  -8   4   5      515.89      435.55     16.75 o 
  -7   4   5        0.03        0.00      9.25 o 
  -6   4   5      136.29      166.22      9.18 o 
  -5   4   5       73.51       47.19     14.64 o 
  -4   4   5      485.33      523.32     12.88 o 
  -3   4   5       38.69       59.85     11.21 o 
  -2   4   5       70.52       36.69      9.66 o 
  -1   4   5      304.44      298.81     20.27 o 
   0   4   5      342.80      302.46     13.33 o 
   1   4   5        0.58        9.07      9.07 o 
   2   4   5        3.40        0.27     11.39 o 
   3   4   5      360.87      312.43     15.96 o 
   4   4   5      345.04      380.23     20.55 o 
   5   4   5      198.80      214.81     16.00 o 
   6   4   5       38.75       11.43     11.43 o 
   7   4   5      542.28      556.59     22.81 o 
   8   4   5       29.68       47.62     15.88 o 
   9   4   5      360.76      378.65     20.16 o 
  10   4   5       22.49        4.39     13.19 o 
  11   4   5        4.03       21.36     14.96 o 
  12   4   5       85.09       39.13     14.42 o 
  13   4   5        0.19        5.91     15.73 o 
  14   4   5        3.75        5.58     16.76 o 
  15   4   5       33.48       70.01     15.76 o 
  16   4   5       20.39       31.11     14.74 o 
  17   4   5        0.31       15.28     15.28 o 
  18   4   5       24.70       15.71     15.71 o 
  19   4   5        0.39       24.19     12.11 o 
  20   4   5        2.88       17.93     12.80 o 
 -21   5   5        3.86       14.20     12.01 o 
 -20   5   5        7.10        7.06     12.95 o 
 -19   5   5       15.21       32.96     11.41 o 
 -18   5   5       31.33        6.81     13.63 o 
 -17   5   5       70.45       87.47     14.57 o 
 -16   5   5        5.93        7.76     13.96 o 
 -15   5   5        0.78       14.76     14.76 o 
 -14   5   5       49.07       27.51     17.19 o 
 -13   5   5      438.23      473.19     17.87 o 
 -12   5   5      137.59      106.10     14.72 o 
 -11   5   5        3.70       13.16     13.16 o 
 -10   5   5      688.97      726.92     26.64 o 
  -9   5   5        5.67       11.48     11.48 o 
  -8   5   5      947.16      870.75     24.82 o 
  -7   5   5       92.44      112.94     11.40 o 
  -6   5   5       44.85       35.87      9.44 o 
  -5   5   5      989.57      910.84     22.57 o 
  -4   5   5     2799.75     2584.62     33.98 o 
  -3   5   5      202.36      179.97     13.40 o 
  -2   5   5      741.76      762.64     21.68 o 
  -1   5   5      746.48      770.16     24.82 o 
   0   5   5      705.33      733.15     22.76 o 
   1   5   5        0.93        1.73     11.65 o 
   2   5   5      376.77      398.00     18.85 o 
   3   5   5       27.42        2.38     14.23 o 
   4   5   5      105.59       92.79     14.29 o 
   5   5   5       33.49        4.78     14.31 o 
   6   5   5       26.33        4.76     14.29 o 
   7   5   5      278.31      241.61     18.94 o 
   8   5   5      684.74      621.25     25.79 o 
   9   5   5       12.52       27.67     16.14 o 
  10   5   5       12.66       47.24     18.00 o 
  11   5   5       15.49       45.67     15.22 o 
  12   5   5        1.68        2.07     16.65 o 
  13   5   5       21.36        9.87     17.74 o 
  14   5   5        3.42       12.93     12.93 o 
  15   5   5        0.75       15.44     15.44 o 
  16   5   5        0.10       15.79     15.79 o 
  17   5   5        4.30        4.34     13.03 o 
  18   5   5        1.36       13.27     13.27 o 
  19   5   5       10.11       13.42     13.42 o 
 -20   6   5        1.58       12.99     12.99 o 
 -19   6   5       10.74       22.95     12.75 o 
 -18   6   5       36.99       46.72     13.74 o 
 -17   6   5       16.06       23.59     14.75 o 
 -16   6   5      158.16      119.52     15.73 o 
 -15   6   5        5.66        9.99     13.31 o 
 -14   6   5      399.48      382.87     22.73 o 
 -13   6   5       54.62       96.42     18.19 o 
 -12   6   5       65.26       76.94     15.01 o 
 -11   6   5      173.43      149.63     17.27 o 
 -10   6   5       44.34        5.83     13.62 o 
  -9   6   5     2031.41     2016.68     11.75 o 
  -8   6   5      172.61      220.89     13.71 o 
  -7   6   5       57.15       44.31     13.67 o 
  -6   6   5      183.74      190.52     13.62 o 
  -5   6   5        7.17       11.63     11.63 o 
  -4   6   5     1142.91     1076.48     31.11 o 
  -3   6   5        0.96        9.85     11.81 o 
  -2   6   5     2181.96     2201.30     40.40 o 
  -1   6   5      139.23       78.24     12.69 o 
   0   6   5      158.59      173.85     16.22 o 
   1   6   5      833.11      869.98     26.09 o 
   2   6   5       58.64       31.27     14.41 o 
   3   6   5     2967.25     3220.28     46.20 o 
   4   6   5      383.66      446.44     22.08 o 
   5   6   5       32.03        4.93     14.79 o 
   6   6   5       12.28       14.79     14.79 o 
   7   6   5      279.53      210.98     17.17 o 
   8   6   5       19.68       19.41     16.99 o 
   9   6   5       15.79       16.67     16.67 o 
  10   6   5       67.41       61.00     18.54 o 
  11   6   5        5.54        6.70     17.87 o 
  12   6   5        3.14        4.26     17.03 o 
  13   6   5        0.00        0.03     16.05 o 
  14   6   5        3.58        5.60     14.94 o 
  15   6   5        6.50        1.72     15.46 o 
  16   6   5        3.49       15.64     15.64 o 
  17   6   5        7.25        2.82     12.71 o 
  18   6   5       13.58       20.33     13.97 o 
  19   6   5        8.60       11.43     11.43 o 
 -20   7   5        7.31       11.84     14.22 o 
 -19   7   5       18.77       46.19     12.83 o 
 -18   7   5        5.04       12.48     13.85 o 
 -17   7   5       20.35       41.71     14.90 o 
 -16   7   5       80.22       78.06     17.52 o 
 -15   7   5        1.39        0.00     15.19 o 
 -14   7   5       92.04      102.96     17.76 o 
 -13   7   5     1390.50     1524.38     38.84 o 
 -12   7   5      101.49      109.79     15.28 o 
 -11   7   5      115.50       93.19     13.70 o 
 -10   7   5      174.25      204.65     19.87 o 
  -9   7   5      196.20      196.07     12.02 o 
  -8   7   5     1522.27     1649.63     34.16 o 
  -7   7   5       36.85       13.56     14.05 o 
  -6   7   5      650.19      544.63     22.02 o 
  -5   7   5      363.38      442.00     20.00 o 
  -4   7   5       61.85       64.22     14.05 o 
  -3   7   5      514.01      452.75     18.28 o 
  -2   7   5       29.52       37.45     12.47 o 
  -1   7   5     3922.30     4119.85     49.97 o 
   0   7   5        6.68        4.73     14.18 o 
   1   7   5      286.53      258.03     19.29 o 
   2   7   5     1212.82     1315.95     31.80 o 
   3   7   5        9.67       12.39     14.87 o 
   4   7   5     1400.95     1460.17     15.01 o 
   5   7   5       11.57       15.12     15.12 o 
   6   7   5      446.99      515.53     25.27 o 
   7   7   5       10.01        7.56     17.63 o 
   8   7   5        6.31       14.96     17.45 o 
   9   7   5        9.71        7.34     17.13 o 
  10   7   5        0.00       19.03     19.03 o 
  11   7   5      157.51      210.75     22.90 o 
  12   7   5       13.44       23.98     17.43 o 
  13   7   5        3.72        0.00     18.44 o 
  14   7   5        5.67       17.11     15.21 o 
  15   7   5        0.02        6.97     15.66 o 
  16   7   5        3.76        4.65     14.17 o 
  17   7   5        0.53       15.50     15.50 o 
  18   7   5       17.88       45.00     11.25 o 
  19   7   5        4.44        3.31     13.25 o 
 -19   8   5        0.02       14.19     14.19 o 
 -18   8   5       40.23       33.48     15.34 o 
 -17   8   5        0.20       24.04     13.52 o 
 -16   8   5        5.98       16.08     16.08 o 
 -15   8   5        0.04        5.13     15.38 o 
 -14   8   5       46.74       86.37     16.18 o 
 -13   8   5       99.08       78.52     20.66 o 
 -12   8   5      375.18      322.11     25.27 o 
 -11   8   5       21.91       17.93     15.95 o 
 -10   8   5        0.55       26.36     16.23 o 
  -9   8   5      633.07      626.06     16.40 o 
  -8   8   5       67.17       62.10     14.42 o 
  -7   8   5       16.26        8.24     12.38 o 
  -6   8   5      248.72      303.27     16.50 o 
  -5   8   5       36.77       30.97     12.39 o 
  -4   8   5      122.10      141.04     14.51 o 
  -3   8   5       12.09        8.38     12.60 o 
  -2   8   5      114.75      154.75     15.04 o 
  -1   8   5      334.15      329.62     22.42 o 
   0   8   5     1130.84     1214.03     33.92 o 
   1   8   5      303.17      270.93     19.70 o 
   2   8   5      443.64      435.10     19.95 o 
   3   8   5     1098.31      928.06     30.25 o 
   4   8   5       12.73       22.92     17.83 o 
   5   8   5      144.42      130.85     17.97 o 
   6   8   5       10.39       20.60     15.45 o 
   7   8   5       79.29       73.74     17.96 o 
   8   8   5        1.48       15.24     17.79 o 
   9   8   5        1.79        7.48     17.47 o 
  10   8   5        1.47       12.14     16.99 o 
  11   8   5        0.76        7.01     21.03 o 
  12   8   5        3.78       22.22     17.78 o 
  13   8   5        1.34        8.35     18.79 o 
  14   8   5        3.87       17.40     17.40 o 
  15   8   5        5.34       21.21     15.92 o 
  16   8   5        1.83       19.13     15.94 o 
  17   8   5        1.19        4.25     14.19 o 
  18   8   5        2.75       14.99     14.99 o 
 -19   9   5        5.21       21.99     11.64 o 
 -18   9   5       10.14       16.82     16.82 o 
 -17   9   5        3.52       13.61     15.12 o 
 -16   9   5        2.32        3.24     14.60 o 
 -15   9   5        1.88        0.25     15.53 o 
 -14   9   5        0.90       16.39     16.39 o 
 -13   9   5       23.89       19.03     15.22 o 
 -12   9   5       37.24       11.84     15.78 o 
 -11   9   5      159.08      119.65     24.34 o 
 -10   9   5       65.97       62.06     18.62 o 
  -9   9   5      685.82      725.20     31.43 o 
  -8   9   5       57.86       59.14     19.01 o 
  -7   9   5        3.68        6.36     14.85 o 
  -6   9   5       29.26       48.88     14.88 o 
  -5   9   5       38.13       55.43     14.93 o 
  -4   9   5       13.66       23.60     12.87 o 
  -3   9   5        3.32        2.18     15.22 o 
  -2   9   5       88.48       53.43     17.80 o 
  -1   9   5      661.33      576.02     25.55 o 
   0   9   5       59.62       67.35     17.47 o 
   1   9   5       17.57       37.92     15.16 o 
   2   9   5       12.31       12.76     17.86 o 
   3   9   5       97.61       82.28     18.04 o 
   4   9   5      200.01      202.02     15.57 o 
   5   9   5       39.59       18.29     18.29 o 
   6   9   5       68.26       52.33     20.92 o 
   7   9   5       20.18       10.43     18.25 o 
   8   9   5      316.84      239.92     23.22 o 
   9   9   5       71.49       35.45     22.80 o 
  10   9   5        0.54       39.40     19.70 o 
  11   9   5       19.81       18.94     23.68 o 
  12   9   5        7.05       15.77     20.27 o 
  13   9   5       52.81       57.08     19.03 o 
  14   9   5        2.07        9.80     17.63 o 
  15   9   5       11.50       10.91     16.10 o 
  16   9   5        0.14        6.45     16.11 o 
  17   9   5        1.42        7.16     14.33 o 
 -18  10   5        0.22        8.43     14.05 o 
 -17  10   5       34.57       48.59     15.18 o 
 -16  10   5       22.54        9.79     17.94 o 
 -15  10   5       50.05       69.53     17.37 o 
 -14  10   5       60.05       18.36     18.36 o 
 -13  10   5        0.01       15.41     15.41 o 
 -12  10   5       24.47        8.00     16.00 o 
 -11  10   5        5.27        8.23     16.49 o 
 -10  10   5      158.92      154.28     16.86 o 
  -9  10   5        9.67       38.54     21.40 o 
  -8  10   5      838.29      912.82     34.62 o 
  -7  10   5       61.79      104.54     19.59 o 
  -6  10   5      155.41      116.01     17.51 o 
  -5  10   5      110.03      127.67     17.61 o 
  -4  10   5       62.67       84.36     17.76 o 
  -3  10   5        0.12        9.01     15.77 o 
  -2  10   5      116.91      157.01     18.46 o 
  -1  10   5        6.85       48.26     16.88 o 
   0  10   5      201.31      203.20     20.62 o 
   1  10   5       32.63       44.30     18.24 o 
   2  10   5       44.80       15.75     18.37 o 
   3  10   5      296.38      330.37     26.42 o 
   4  10   5        6.57        7.97     21.25 o 
   5  10   5       54.72       31.98     21.32 o 
   6  10   5        1.47       37.30     21.31 o 
   7  10   5        6.48       18.54     18.54 o 
   8  10   5      102.00       88.99     23.55 o 
   9  10   5        8.85       12.82     20.53 o 
  10  10   5       27.51        9.96     22.41 o 
  11  10   5       66.31       71.81     23.94 o 
  12  10   5      230.12      163.69     29.55 o 
  13  10   5        0.01        4.26     23.46 o 
  14  10   5       34.20       78.98     15.80 o 
  15  10   5        0.17        1.80     18.04 o 
  16  10   5        1.69       19.48     19.48 o 
  17  10   5        8.03        7.22     17.31 o 
 -18  11   5        0.68       15.47     15.47 o 
 -17  11   5       13.03       10.65     16.73 o 
 -16  11   5       80.96       73.35     16.36 o 
 -15  11   5       18.49       17.47     17.47 o 
 -14  11   5        0.15       18.50     16.66 o 
 -13  11   5       10.75       34.99     17.49 o 
 -12  11   5        2.07        4.05     18.21 o 
 -11  11   5        3.08       16.72     16.72 o 
 -10  11   5       40.47        4.28     19.29 o 
  -9  11   5     1142.57     1233.56     39.29 o 
  -8  11   5      186.73      196.92     24.35 o 
  -7  11   5      115.61      156.42     22.34 o 
  -6  11   5        9.95       11.15     18.01 o 
  -5  11   5        0.45       38.62     18.17 o 
  -4  11   5      313.17      381.19     25.26 o 
  -3  11   5     1203.30     1225.71     37.36 o 
  -2  11   5       82.07       76.69     19.17 o 
  -1  11   5        1.39        7.54     17.58 o 
   0  11   5        2.63       18.69     18.69 o 
   1  11   5       60.21       64.69     18.87 o 
   2  11   5      351.96      387.64     29.83 o 
   3  11   5       12.42       21.76     21.76 o 
   4  11   5      527.11      458.62     30.03 o 
   5  11   5        9.18       10.93     21.85 o 
   6  11   5       81.82       24.51     24.51 o 
   7  11   5       13.24       56.71     21.60 o 
   8  11   5        0.76       23.95     21.28 o 
   9  11   5       42.92        5.20     23.42 o 
  10  11   5       91.85       30.25     30.25 o 
  11  11   5      440.98      499.40     21.75 o 
  12  11   5        6.77        2.30     22.93 o 
  13  11   5       49.55       85.94     21.49 o 
  14  11   5        4.78       19.87     19.87 o 
  15  11   5       22.31        7.26     19.95 o 
  16  11   5       11.76       50.62     17.96 o 
 -17  12   5        7.91       30.39     15.19 o 
 -16  12   5       13.47       11.47     16.37 o 
 -15  12   5        2.22        3.50     17.51 o 
 -14  12   5        1.73       24.17     16.73 o 
 -13  12   5        0.93        1.97     19.57 o 
 -12  12   5        1.19        8.18     18.39 o 
 -11  12   5       89.81      133.31     19.05 o 
 -10  12   5       45.75       89.21     19.58 o 
  -9  12   5      160.14      113.38     24.46 o 
  -8  12   5       34.55       27.11     20.34 o 
  -7  12   5       49.57       52.66     20.61 o 
  -6  12   5      576.97      618.09     30.11 o 
  -5  12   5        0.69       28.09     18.73 o 
  -4  12   5      411.30      374.98     28.47 o 
  -3  12   5       72.19       38.69     24.18 o 
  -2  12   5      105.77      106.97     22.39 o 
  -1  12   5        0.05       23.57     23.57 o 
   0  12   5       47.49       27.71     19.40 o 
   1  12   5      118.81       97.79     22.34 o 
   2  12   5       80.63       88.90     22.44 o 
   3  12   5      123.32      143.44     25.31 o 
   4  12   5        9.23       25.33     25.33 o 
   5  12   5       26.17       70.20     25.27 o 
   6  12   5       21.14       67.00     22.33 o 
   7  12   5        0.67        0.00     22.09 o 
   8  12   5      244.57      238.68     24.44 o 
   9  12   5       52.93       29.10     29.10 o 
  10  12   5        0.84       23.03     23.03 o 
  11  12   5       52.42        9.79     24.47 o 
  12  12   5      107.23      115.85     25.49 o 
  13  12   5        0.79        2.17     26.00 o 
  14  12   5       19.33       18.02     22.01 o 
  15  12   5       10.28       36.50     20.07 o 
 -16  13   5        2.06       14.71     17.97 o 
 -15  13   5        0.80       19.26     19.26 o 
 -14  13   5       28.29       52.17     20.50 o 
 -13  13   5        6.58       15.73     19.66 o 
 -12  13   5        9.29       12.35     18.52 o 
 -11  13   5        3.06       25.65     17.10 o 
 -10  13   5       12.52       22.04     22.04 o 
  -9  13   5       67.23       81.33     20.34 o 
  -8  13   5       70.11      119.83     23.04 o 
  -7  13   5       13.67       53.87     18.74 o 
  -6  13   5       94.55      168.66     23.75 o 
  -5  13   5       11.10        2.42     21.69 o 
  -4  13   5       37.36       12.25     24.49 o 
  -3  13   5     1327.35     1318.96     45.05 o 
  -2  13   5      469.09      539.34     33.55 o 
  -1  13   5       78.02       63.02     27.39 o 
   0  13   5      438.14      385.46     37.40 o 
   1  13   5       49.34       55.08     26.09 o 
   2  13   5        8.21        5.81     23.26 o 
   3  13   5        0.40       23.29     23.29 o 
   4  13   5      100.04      142.49     23.27 o 
   5  13   5        4.94       52.12     23.16 o 
   6  13   5        3.09        5.74     25.84 o 
   7  13   5       22.36       65.15     25.49 o 
   8  13   5        1.31       19.44     27.76 o 
   9  13   5        2.56       51.31     24.31 o 
  10  13   5       17.12       20.82     23.43 o 
  11  13   5      123.85      106.42     24.86 o 
  12  13   5        8.13       14.08     25.83 o 
  13  13   5        3.43       19.73     24.11 o 
  14  13   5        4.10        6.07     20.21 o 
 -15  14   5       29.37       54.14     15.72 o 
 -14  14   5        0.01        7.45     20.48 o 
 -13  14   5        8.53        7.88     19.69 o 
 -12  14   5       20.89       41.35     20.67 o 
 -11  14   5        0.65       30.22     19.39 o 
 -10  14   5        4.27        2.23     22.28 o 
  -9  14   5       23.85       11.46     20.62 o 
  -8  14   5       33.46       23.43     23.43 o 
  -7  14   5       10.99        4.78     21.52 o 
  -6  14   5       12.54       21.90     19.46 o 
  -5  14   5       52.51       59.41     22.29 o 
  -4  14   5       13.80       60.58     20.19 o 
  -3  14   5        0.83        0.11     23.28 o 
  -2  14   5       22.28       16.05     26.74 o 
  -1  14   5       36.02       60.96     26.13 o 
   0  14   5       39.39       38.81     29.85 o 
   1  14   5      217.01      159.43     36.10 o 
   2  14   5        1.91       27.16     27.16 o 
   3  14   5        7.90        9.05     24.13 o 
   4  14   5       16.68       24.06     27.08 o 
   5  14   5        0.22        5.98     23.92 o 
   6  14   5        6.22       26.63     26.63 o 
   7  14   5       17.28       69.91     23.30 o 
   8  14   5       78.72       11.40     25.64 o 
   9  14   5       35.05       33.16     33.16 o 
  10  14   5        7.42        2.66     26.58 o 
  11  14   5        1.63        7.61     27.86 o 
  12  14   5        2.37       26.27     28.64 o 
  13  14   5        3.48       37.84     24.48 o 
 -13  15   5        0.71       21.66     21.66 o 
 -12  15   5       45.30       47.66     20.71 o 
 -11  15   5        0.44        0.86     21.64 o 
 -10  15   5       75.99       38.18     24.71 o 
  -9  15   5        0.12       13.90     23.17 o 
  -8  15   5        0.48       21.41     23.79 o 
  -7  15   5       29.96        2.45     26.78 o 
  -6  15   5       44.28       57.18     24.86 o 
  -5  15   5      110.71      170.05     25.37 o 
  -4  15   5        2.08       23.37     23.37 o 
  -3  15   5       41.47       29.34     24.00 o 
  -2  15   5       68.59       80.23     27.67 o 
  -1  15   5        8.07        9.07     30.21 o 
   0  15   5      411.41      383.76     37.13 o 
   1  15   5        8.35       31.19     31.19 o 
   2  15   5      239.45      243.95     37.53 o 
   3  15   5       52.09       96.88     28.13 o 
   4  15   5        0.01       24.91     28.03 o 
   5  15   5       21.82       15.46     27.82 o 
   6  15   5       20.99       30.53     30.53 o 
   7  15   5        1.19       12.00     27.00 o 
   8  15   5       89.75       17.57     29.27 o 
   9  15   5        2.27       31.19     31.19 o 
  10  15   5        4.17       32.66     32.66 o 
  11  15   5        0.12       64.73     28.49 o 
  12  15   5       14.99       63.37     24.37 o 
 -12  16   5       25.37       66.26     22.78 o 
 -11  16   5       43.73       10.86     26.03 o 
 -10  16   5        4.61        9.04     22.58 o 
  -9  16   5       95.22      137.96     25.72 o 
  -8  16   5       10.09        7.23     26.50 o 
  -7  16   5        6.86       14.85     24.72 o 
  -6  16   5       17.81       12.68     25.34 o 
  -5  16   5        5.20       54.50     20.75 o 
  -4  16   5       29.32       34.62     26.63 o 
  -3  16   5       10.77       27.44     27.44 o 
  -2  16   5        9.26       28.56     28.56 o 
  -1  16   5       23.03       31.32     31.32 o 
   0  16   5       27.66       83.28     32.02 o 
   1  16   5      128.12      167.91     35.52 o 
   2  16   5        0.00        0.10     29.14 o 
   3  16   5      101.43       22.66     29.11 o 
   4  16   5        3.82        3.22     28.99 o 
   5  16   5        8.86       35.12     28.73 o 
   6  16   5       18.83       31.51     31.51 o 
   7  16   5       30.39        6.18     30.89 o 
   8  16   5        0.82       12.05     30.12 o 
   9  16   5       57.40       20.40     34.95 o 
  10  16   5       10.30       50.27     30.73 o 
 -10  17   5       16.61       22.65     22.65 o 
  -9  17   5        5.23       51.75     21.17 o 
  -8  17   5        3.12       38.91     24.31 o 
  -7  17   5        1.49       12.53     25.05 o 
  -6  17   5        9.16       12.88     25.76 o 
  -5  17   5        0.61       15.88     29.11 o 
  -4  17   5        2.60       24.52     24.52 o 
  -3  17   5       11.37        2.82     25.35 o 
  -2  17   5        2.06       40.16     26.50 o 
  -1  17   5       20.67       74.41     32.36 o 
   0  17   5       20.08       36.38     36.38 o 
   1  17   5        5.31       46.69     36.69 o 
   2  17   5       74.00        3.36     36.81 o 
   3  17   5        1.04       16.71     30.09 o 
   4  17   5        9.65       63.18     36.58 o 
   5  17   5       11.38        3.30     32.95 o 
   6  17   5        1.56       35.73     35.73 o 
   7  17   5        6.78        6.01     35.02 o 
   8  17   5       21.53        0.00     30.97 o 
  -7  18   5        1.06       17.72     25.29 o 
  -6  18   5        0.45       28.72     28.72 o 
  -5  18   5        1.17       32.28     32.28 o 
  -4  18   5        0.14        2.78     30.57 o 
  -3  18   5        7.18       28.82     31.72 o 
  -2  18   5       12.15        9.08     33.28 o 
  -1  18   5        3.73       26.65     33.32 o 
   0  18   5       17.84       44.26     30.65 o 
   1  18   5       28.72       34.35     34.35 o 
   2  18   5       30.33       37.93     37.93 o 
   3  18   5       37.40       82.66     34.44 o 
   4  18   5        2.56       37.69     37.69 o 
   5  18   5        4.43        6.79     40.70 o 
   6  18   5        0.03       63.49     36.76 o 
  -1  19   5       11.34       37.60     30.77 o 
   0  19   5        4.90       38.43     41.91 o 
 -21   0   6        3.33       24.75     12.38 o 
 -20   0   6       28.41        7.01     13.99 o 
 -19   0   6       50.68       31.62     10.95 o 
 -18   0   6        8.24        1.29     11.47 o 
 -17   0   6      135.47      103.97     12.06 o 
 -16   0   6       35.41        0.00     12.70 o 
 -15   0   6        3.90       13.33     13.33 o 
 -14   0   6      217.25      157.16     15.41 o 
 -13   0   6      536.28      608.20     23.70 o 
 -12   0   6        1.00       12.77     12.77 o 
 -11   0   6       13.78        9.59     12.79 o 
 -10   0   6     2441.44     2213.00     11.25 o 
  -9   0   6      913.44      990.67     24.48 o 
  -8   0   6      491.86      440.32     16.74 o 
  -7   0   6     1078.74     1010.96     22.45 o 
  -6   0   6       17.93        8.93      8.93 o 
  -5   0   6      241.51      186.70     18.60 o 
  -4   0   6     1243.54     1273.02     25.34 o 
  -3   0   6        8.14        4.00     12.32 o 
  -2   0   6      151.35      170.47      8.68 o 
  -1   0   6      846.98      842.02     22.93 o 
   0   0   6      861.22      864.77     24.01 o 
   1   0   6      129.41      131.52     11.75 o 
   2   0   6      530.59      569.79     21.28 o 
   3   0   6        0.02        7.18     11.97 o 
   4   0   6      464.14      410.29      9.70 o 
   5   0   6       53.69       27.04     12.29 o 
   6   0   6      107.87       79.68     14.93 o 
   7   0   6       10.30       17.63     17.63 o 
   8   0   6      842.13      909.23     35.55 o 
   9   0   6        0.65       22.99     20.43 o 
  10   0   6     1747.20     1635.09     40.92 o 
  11   0   6      715.66      639.81     33.14 o 
  12   0   6        0.03       12.65     20.23 o 
  13   0   6       16.63        7.49     19.98 o 
  14   0   6       48.90       56.39     24.52 o 
  15   0   6        5.41       55.16     19.19 o 
  16   0   6        1.06        9.36     21.06 o 
  17   0   6        5.24       36.52     20.55 o 
  18   0   6        0.10       24.54     24.54 o 
  19   0   6        4.70        2.19     24.11 o 
 -21   1   6        6.03        7.64     12.01 o 
 -20   1   6        2.82       29.91     11.51 o 
 -19   1   6        2.60        7.29     12.15 o 
 -18   1   6       47.36       48.91     12.86 o 
 -17   1   6       30.92       70.93     13.64 o 
 -16   1   6      175.41      177.39     14.42 o 
 -15   1   6        0.02        7.59     12.14 o 
 -14   1   6       45.59       49.02     15.81 o 
 -13   1   6     1411.29     1615.54     34.23 o 
 -12   1   6     2009.04     1890.40     36.51 o 
 -11   1   6      132.22      147.19     18.39 o 
 -10   1   6       31.59       18.42     11.72 o 
  -9   1   6      445.49      415.03     11.75 o 
  -8   1   6      230.23      227.13     15.25 o 
  -7   1   6       64.37       64.13     10.35 o 
  -6   1   6      304.32      362.99     15.87 o 
  -5   1   6       16.27        9.03      9.03 o 
  -4   1   6      393.17      402.56     16.69 o 
  -3   1   6        9.26        9.57      9.57 o 
  -2   1   6       93.07       53.54      9.91 o 
  -1   1   6      253.08      283.53     16.55 o 
   0   1   6       13.73        8.66     10.83 o 
   1   1   6      922.14      857.39     21.75 o 
   2   1   6       86.11       88.80     13.25 o 
   3   1   6      634.68      644.82     22.45 o 
   4   1   6       10.68       20.25     11.45 o 
   5   1   6        3.57        4.67     11.67 o 
   6   1   6      183.18      206.25     16.60 o 
   7   1   6       15.38       26.41     14.40 o 
   8   1   6       64.04       89.61     16.96 o 
   9   1   6      407.68      459.17     19.45 o 
  10   1   6       46.24       57.16     36.43 o 
  11   1   6      180.40      205.66     21.72 o 
  12   1   6       21.83        9.53     21.45 o 
  13   1   6      147.67      123.95     21.06 o 
  14   1   6        0.36        2.29     20.59 o 
  15   1   6        3.54       11.12     17.79 o 
  16   1   6       48.12       56.15     17.27 o 
  17   1   6        3.37       20.95     20.95 o 
  18   1   6        2.43        6.11     22.41 o 
  19   1   6        0.10       51.86     19.95 o 
 -21   2   6        1.41        4.31     12.95 o 
 -20   2   6       13.16        6.89     11.48 o 
 -19   2   6        7.66       12.22     12.22 o 
 -18   2   6        1.57        7.83     11.74 o 
 -17   2   6       26.28        1.39     11.11 o 
 -16   2   6       34.02       25.03     11.78 o 
 -15   2   6       46.44        3.11     13.95 o 
 -14   2   6      345.63      373.41     14.56 o 
 -13   2   6      220.00      219.99     15.05 o 
 -12   2   6        3.59       15.38     15.38 o 
 -11   2   6       54.75       19.01     19.01 o 
 -10   2   6      234.64      244.89     10.42 o 
  -9   2   6       52.39       29.01     13.88 o 
  -8   2   6       58.36       36.51     10.44 o 
  -7   2   6        1.61        3.50     10.50 o 
  -6   2   6       21.57       15.98      8.88 o 
  -5   2   6      110.03      126.00     10.88 o 
  -4   2   6        0.40        7.43      9.30 o 
  -3   2   6       16.66       21.02      9.55 o 
  -2   2   6     1205.08     1340.69     23.64 o 
  -1   2   6      842.97      811.64     20.42 o 
   0   2   6      143.04      131.99     12.77 o 
   1   2   6      110.81       71.11     12.93 o 
   2   2   6      300.12      264.16     15.16 o 
   3   2   6      100.55       83.70     10.95 o 
   4   2   6      390.96      457.53     19.99 o 
   5   2   6       24.60       31.57     13.53 o 
   6   2   6        8.46       13.72     13.72 o 
   7   2   6      212.99      235.87     20.81 o 
   8   2   6      162.38      137.29     18.61 o 
   9   2   6        0.63        4.66     18.63 o 
  10   2   6      773.25      784.96     32.42 o 
  11   2   6      235.94      217.33     25.16 o 
  12   2   6       43.06       71.86     20.21 o 
  13   2   6       26.13       19.71     19.71 o 
  14   2   6        0.11       12.74     19.11 o 
  15   2   6       24.54       20.50     20.50 o 
  16   2   6        2.25       27.64     17.77 o 
  17   2   6        0.00        7.61     20.90 o 
  18   2   6        4.10       16.51     18.34 o 
  19   2   6        1.35        8.91     19.60 o 
 -20   3   6        4.60        9.22     11.53 o 
 -19   3   6        1.39       13.58     12.35 o 
 -18   3   6       10.18       29.70     13.23 o 
 -17   3   6        0.23        1.41     14.12 o 
 -16   3   6        7.59       43.50     13.50 o 
 -15   3   6       14.88        7.92     11.07 o 
 -14   3   6       25.29       30.27     14.88 o 
 -13   3   6       47.87       20.53     13.69 o 
 -12   3   6       17.00        8.75     12.26 o 
 -11   3   6       14.59       14.22     14.22 o 
 -10   3   6      767.23      880.04     25.04 o 
  -9   3   6       26.44        1.80     14.32 o 
  -8   3   6       34.14       36.11     12.53 o 
  -7   3   6       39.46       53.76     10.75 o 
  -6   3   6        8.57        9.02      9.02 o 
  -5   3   6      138.82      117.32     12.82 o 
  -4   3   6       14.91        2.06     11.24 o 
  -3   3   6      201.76      268.45     15.45 o 
  -2   3   6      578.08      578.86     22.03 o 
  -1   3   6     1096.29     1046.89     25.08 o 
   0   3   6       53.30       26.42     11.02 o 
   1   3   6      145.87      120.88     13.43 o 
   2   3   6      473.04      495.67     17.83 o 
   3   3   6       15.30       13.38     13.38 o 
   4   3   6      110.89      141.17     13.45 o 
   5   3   6      177.43      214.33     15.79 o 
   6   3   6       68.60       60.79     13.63 o 
   7   3   6      369.03      426.83     22.82 o 
   8   3   6     1237.62     1142.76     31.96 o 
   9   3   6       23.71       18.18     18.18 o 
  10   3   6      143.50      149.50     29.18 o 
  11   3   6      262.87      262.96     19.82 o 
  12   3   6       14.57       30.00     19.30 o 
  13   3   6        0.31       47.65     20.71 o 
  14   3   6        4.09       17.90     15.91 o 
  15   3   6       45.43       11.39     17.10 o 
  16   3   6        0.67       18.08     18.08 o 
  17   3   6        8.10       39.55     17.20 o 
  18   3   6        0.28       13.12     16.40 o 
  19   3   6        1.54       20.49     14.18 o 
 -20   4   6        6.24       11.59     12.75 o 
 -19   4   6       84.20       37.44     14.97 o 
 -18   4   6       10.82        4.03     13.41 o 
 -17   4   6        5.95        8.61     12.91 o 
 -16   4   6       70.48      103.79     16.79 o 
 -15   4   6       35.31       38.68     12.88 o 
 -14   4   6      121.12       82.62     16.86 o 
 -13   4   6       54.85       15.72     15.72 o 
 -12   4   6      419.12      415.49     16.13 o 
 -11   4   6      106.30       80.15     12.76 o 
 -10   4   6       48.56       44.22     11.02 o 
  -9   4   6     1672.69     1608.43     14.73 o 
  -8   4   6      103.68      126.98     16.57 o 
  -7   4   6     1170.30     1163.74     31.27 o 
  -6   4   6        8.20       11.06     11.06 o 
  -5   4   6       44.70       24.23     11.18 o 
  -4   4   6      507.38      514.86     20.89 o 
  -3   4   6       40.00       27.37      9.78 o 
  -2   4   6     1082.33     1100.39     26.44 o 
  -1   4   6      428.90      423.49     19.25 o 
   0   4   6     1220.74     1354.54     30.10 o 
   1   4   6       50.84       59.24     14.08 o 
   2   4   6      138.14      186.96     16.36 o 
   3   4   6       57.82       40.67     16.30 o 
   4   4   6       10.18        6.97     13.94 o 
   5   4   6      130.35      109.60     16.25 o 
   6   4   6        3.06       30.16     13.92 o 
   7   4   6      564.42      559.84     27.76 o 
   8   4   6       55.73       98.82     18.39 o 
   9   4   6      142.54      149.85     22.71 o 
  10   4   6      202.81      189.45     22.28 o 
  11   4   6       60.22       54.19     19.51 o 
  12   4   6       10.12       35.55     16.72 o 
  13   4   6        4.34       20.01     18.00 o 
  14   4   6       60.82       74.04     18.98 o 
  15   4   6        3.60       30.43     16.10 o 
  16   4   6        0.79       11.75     15.10 o 
  17   4   6        3.99       42.47     14.16 o 
  18   4   6        5.30       19.20     14.77 o 
 -20   5   6       12.40       22.20     11.68 o 
 -19   5   6        1.83       12.61     12.61 o 
 -18   5   6       92.19      126.22     16.29 o 
 -17   5   6       23.34        4.37     14.54 o 
 -16   5   6       31.70       27.92     13.95 o 
 -15   5   6       22.95        6.55     14.76 o 
 -14   5   6       79.18       73.84     15.46 o 
 -13   5   6        0.37       14.26     14.26 o 
 -12   5   6      122.64      144.67     18.32 o 
 -11   5   6      601.96      701.23     26.11 o 
 -10   5   6       42.39       52.76     15.07 o 
  -9   5   6        1.57        1.89     11.35 o 
  -8   5   6     1140.96     1320.80     34.06 o 
  -7   5   6      147.06      117.30     17.01 o 
  -6   5   6      285.52      331.26     17.04 o 
  -5   5   6      142.75      148.65     13.34 o 
  -4   5   6      614.22      578.32     19.35 o 
  -3   5   6        0.39        9.92      9.92 o 
  -2   5   6      389.25      332.53     18.58 o 
  -1   5   6      703.27      775.98     23.98 o 
   0   5   6      165.47      186.70     16.76 o 
   1   5   6      998.02     1028.57     29.18 o 
   2   5   6      413.90      389.64     19.48 o 
   3   5   6       89.60       60.79     14.58 o 
   4   5   6      269.78      203.75     19.40 o 
   5   5   6       49.75       53.64     16.92 o 
   6   5   6       61.04       40.86     16.83 o 
   7   5   6      601.77      567.90     14.31 o 
   8   5   6      802.78      788.84     32.97 o 
   9   5   6        0.28        4.62     18.49 o 
  10   5   6       13.92       13.52     18.03 o 
  11   5   6      148.47      131.83     17.43 o 
  12   5   6       22.85       23.97     16.68 o 
  13   5   6        0.05       17.79     17.79 o 
  14   5   6       38.73       44.54     16.69 o 
  15   5   6       15.16       18.99     17.26 o 
  16   5   6        2.60        3.19     15.97 o 
  17   5   6       11.84        4.41     14.71 o 
  18   5   6        0.08        4.07     13.54 o 
 -20   6   6        6.06        8.23     11.76 o 
 -19   6   6        1.17       13.99     13.99 o 
 -18   6   6        0.36        9.60     15.09 o 
 -17   6   6        4.36        4.42     13.27 o 
 -16   6   6        0.28       14.15     14.15 o 
 -15   6   6       37.13        4.99     16.65 o 
 -14   6   6        2.40        3.50     13.97 o 
 -13   6   6        8.59       21.77     16.34 o 
 -12   6   6      123.69      113.80     13.08 o 
 -11   6   6        0.51       15.25     15.25 o 
 -10   6   6       15.13        1.94     15.44 o 
  -9   6   6      518.29      489.52     17.47 o 
  -8   6   6       55.20       66.11     15.55 o 
  -7   6   6      244.56      235.27     17.50 o 
  -6   6   6      358.81      363.96     19.47 o 
  -5   6   6       78.47       99.79     13.70 o 
  -4   6   6       54.44      103.05     13.87 o 
  -3   6   6      248.44      210.95     16.23 o 
  -2   6   6      268.30      269.36     16.83 o 
  -1   6   6        7.60        4.44     13.32 o 
   0   6   6      657.33      593.17     29.38 o 
   1   6   6      290.44      301.66     22.43 o 
   2   6   6      135.92       97.86     17.58 o 
   3   6   6      388.77      508.20     25.15 o 
   4   6   6      122.60      173.56     17.62 o 
   5   6   6        0.87       17.57     17.57 o 
   6   6   6       15.24       34.91     17.45 o 
   7   6   6        0.15       17.27     17.27 o 
   8   6   6      245.65      221.07     24.30 o 
   9   6   6      270.31      266.14     23.75 o 
  10   6   6       49.69       69.17     23.06 o 
  11   6   6        3.41       11.08     17.74 o 
  12   6   6       37.12       31.66     16.88 o 
  13   6   6       16.85       17.87     17.87 o 
  14   6   6        1.20       18.50     18.50 o 
  15   6   6        0.07       13.64     17.05 o 
  16   6   6        0.03       17.12     17.12 o 
  17   6   6        1.37       25.40     14.12 o 
  18   6   6        0.15        0.00     14.05 o 
 -19   7   6        7.82       10.25     12.80 o 
 -18   7   6       14.65        6.92     13.84 o 
 -17   7   6        0.16       31.28     13.40 o 
 -16   7   6        0.12        3.17     14.33 o 
 -15   7   6       17.21       10.12     15.18 o 
 -14   7   6        0.01       15.95     15.95 o 
 -13   7   6      144.82      195.62     18.45 o 
 -12   7   6       18.72       49.49     17.13 o 
 -11   7   6      400.71      453.25     15.56 o 
 -10   7   6        0.01       17.77     17.77 o 
  -9   7   6      424.51      437.05     25.87 o 
  -8   7   6      315.26      372.84     15.98 o 
  -7   7   6       77.90       64.02     16.00 o 
  -6   7   6        0.38       16.03     16.03 o 
  -5   7   6       46.27       60.43     14.10 o 
  -4   7   6      152.03      140.58     16.30 o 
  -3   7   6      306.32      308.03     18.74 o 
  -2   7   6        4.21        8.62     12.93 o 
  -1   7   6      121.46       77.21     18.17 o 
   0   7   6      324.51      302.17     22.48 o 
   1   7   6      169.91      195.86     22.90 o 
   2   7   6      492.87      533.83     25.66 o 
   3   7   6       38.04       12.90     18.07 o 
   4   7   6       10.07       18.11     18.11 o 
   5   7   6      140.12      165.42     20.67 o 
   6   7   6        9.39       28.29     15.44 o 
   7   7   6        9.69       17.81     20.35 o 
   8   7   6        1.09       20.03     20.03 o 
   9   7   6        8.59        7.33     19.54 o 
  10   7   6        7.11        4.73     21.27 o 
  11   7   6       27.26       29.47     18.14 o 
  12   7   6        0.88       10.75     17.21 o 
  13   7   6       22.26       18.13     18.13 o 
  14   7   6        0.37       16.79     16.79 o 
  15   7   6        0.00       25.62     15.37 o 
  16   7   6        0.32       10.82     15.45 o 
  17   7   6        0.06        0.00     13.84 o 
 -19   8   6       19.38       39.92     12.88 o 
 -18   8   6        0.51       15.33     15.33 o 
 -17   8   6       19.16       24.02     18.02 o 
 -16   8   6       10.37       17.68     16.08 o 
 -15   8   6        0.75        5.12     15.37 o 
 -14   8   6      118.84      127.79     19.76 o 
 -13   8   6       62.32       84.33     16.86 o 
 -12   8   6       27.67        3.88     15.49 o 
 -11   8   6      223.27      207.36     15.88 o 
 -10   8   6       23.22       18.17     16.14 o 
  -9   8   6       15.58        8.96     22.43 o 
  -8   8   6        2.63        2.05     16.42 o 
  -7   8   6      666.82      567.79     28.82 o 
  -6   8   6      113.15       78.46     16.52 o 
  -5   8   6       12.31       10.39     14.54 o 
  -4   8   6      571.41      640.66     25.21 o 
  -3   8   6      144.45      117.89     17.16 o 
  -2   8   6      531.70      573.61     24.36 o 
  -1   8   6      149.60      191.20     18.64 o 
   0   8   6        0.09       17.87     17.87 o 
   1   8   6      463.38      571.08     25.96 o 
   2   8   6      214.77      218.42     23.58 o 
   3   8   6        1.96       23.74     18.46 o 
   4   8   6      147.27      146.10     21.18 o 
   5   8   6      232.89      216.71     18.52 o 
   6   8   6       22.35       21.08     21.08 o 
   7   8   6      142.35      127.81     20.86 o 
   8   8   6        0.81       15.39     20.52 o 
   9   8   6       32.59        2.51     22.52 o 
  10   8   6        2.86        2.42     21.75 o 
  11   8   6       17.65        4.62     20.83 o 
  12   8   6       71.82       17.51     21.89 o 
  13   8   6        0.62       42.99     16.37 o 
  14   8   6        3.16       17.01     17.01 o 
  15   8   6       10.49       10.33     17.22 o 
  16   8   6        3.87       43.38     15.50 o 
  17   8   6        1.42       15.16     15.16 o 
 -18   9   6       15.85       40.60     15.41 o 
 -17   9   6       17.67       36.26     15.10 o 
 -16   9   6        1.97        4.86     14.57 o 
 -15   9   6       31.03       63.74     17.22 o 
 -14   9   6        3.13       16.35     16.35 o 
 -13   9   6      185.52      184.20     22.80 o 
 -12   9   6       18.00       17.71     17.71 o 
 -11   9   6       17.31       24.25     16.16 o 
 -10   9   6       17.07        6.18     16.49 o 
  -9   9   6      249.33      285.57     18.79 o 
  -8   9   6      218.76      265.19     25.25 o 
  -7   9   6      278.02      329.71     16.93 o 
  -6   9   6       69.97       97.87     17.02 o 
  -5   9   6      644.11      657.96     27.87 o 
  -4   9   6       88.97      112.81     21.69 o 
  -3   9   6     1189.34     1265.89     35.41 o 
  -2   9   6        4.51        2.29     18.28 o 
  -1   9   6      456.48      456.80     26.44 o 
   0   9   6      361.67      379.53     26.17 o 
   1   9   6       76.93      106.26     21.25 o 
   2   9   6       76.08       29.47     21.43 o 
   3   9   6      275.55      339.46     26.93 o 
   4   9   6      287.89      351.37     27.02 o 
   5   9   6       32.84       18.92     21.62 o 
   6   9   6       63.91      118.36     24.21 o 
   7   9   6       50.77       58.58     23.97 o 
   8   9   6        9.48       34.02     20.93 o 
   9   9   6      103.53      118.89     20.41 o 
  10   9   6       36.12        4.92     22.17 o 
  11   9   6        4.21       14.12     21.18 o 
  12   9   6        2.88       17.79     22.24 o 
  13   9   6       40.36       26.99     22.84 o 
  14   9   6        0.00       19.12     19.12 o 
  15   9   6        0.00        1.74     17.39 o 
  16   9   6        4.59        7.80     15.59 o 
 -17  10   6       10.42       15.16     15.16 o 
 -16  10   6       12.15       26.06     16.28 o 
 -15  10   6        8.12       31.24     17.35 o 
 -14  10   6       58.28       56.84     20.17 o 
 -13  10   6       17.23       44.18     17.29 o 
 -12  10   6        7.94        3.99     17.95 o 
 -11  10   6       74.13       64.94     16.44 o 
 -10  10   6        6.74        4.20     18.91 o 
  -9  10   6       43.30       53.35     17.07 o 
  -8  10   6       41.27       21.58     21.58 o 
  -7  10   6      415.04      450.36     28.29 o 
  -6  10   6       19.58       37.26     19.73 o 
  -5  10   6       60.82        2.22     19.92 o 
  -4  10   6      280.74      275.27     17.93 o 
  -3  10   6       40.84       11.45     16.03 o 
  -2  10   6     1273.40     1356.20     40.16 o 
  -1  10   6       28.03       17.41     19.91 o 
   0  10   6      176.64      195.05     21.56 o 
   1  10   6       71.19       19.10     19.10 o 
   2  10   6        5.78       35.72     21.97 o 
   3  10   6       14.46       24.83     24.83 o 
   4  10   6       95.03       84.94     22.11 o 
   5  10   6      217.83      198.74     30.37 o 
   6  10   6        7.75        8.24     21.95 o 
   7  10   6       50.73      113.95     24.42 o 
   8  10   6       76.20       23.97     26.63 o 
   9  10   6        0.21       31.12     23.35 o 
  10  10   6        6.49       22.51     20.01 o 
  11  10   6        6.14       23.87     21.49 o 
  12  10   6      122.20      159.99     24.79 o 
  13  10   6        6.43       12.60     23.11 o 
  14  10   6        2.26       19.32     21.25 o 
  15  10   6       18.25       19.30     19.30 o 
  16  10   6        5.75       15.70     17.28 o 
 -17  11   6       37.40        9.11     18.22 o 
 -16  11   6        3.48        1.63     17.96 o 
 -15  11   6        0.04       10.45     15.69 o 
 -14  11   6        0.65        0.18     18.46 o 
 -13  11   6       22.14        5.83     17.44 o 
 -12  11   6       37.40       18.17     18.17 o 
 -11  11   6       52.37       41.69     20.84 o 
 -10  11   6        0.03       10.68     19.24 o 
  -9  11   6        2.62       17.42     17.42 o 
  -8  11   6       43.15       22.09     22.09 o 
  -7  11   6       42.26       62.55     22.33 o 
  -6  11   6       61.43       76.74     22.56 o 
  -5  11   6      120.48      118.72     20.56 o 
  -4  11   6        5.03       16.23     18.54 o 
  -3  11   6      257.78      303.21     26.07 o 
  -2  11   6      146.99      149.26     24.47 o 
  -1  11   6       10.12       10.33     20.65 o 
   0  11   6      119.02      152.92     25.03 o 
   1  11   6       76.12      106.83     25.30 o 
   2  11   6        4.95       25.43     28.26 o 
   3  11   6       27.12       11.33     22.68 o 
   4  11   6        1.32       39.68     19.85 o 
   5  11   6        0.52       33.90     22.60 o 
   6  11   6       77.21       53.27     25.24 o 
   7  11   6        4.24       27.67     27.67 o 
   8  11   6        6.39       27.12     21.69 o 
   9  11   6       35.87       10.54     23.73 o 
  10  11   6        1.20       15.23     22.85 o 
  11  11   6        1.07       36.29     24.19 o 
  12  11   6       13.94       27.35     27.35 o 
  13  11   6        2.59       23.34     23.34 o 
  14  11   6        6.76       21.45     21.45 o 
  15  11   6        1.00        8.83     19.45 o 
 -16  12   6        1.99        4.90     16.33 o 
 -15  12   6        0.59        8.74     19.23 o 
 -14  12   6        8.01       33.39     16.69 o 
 -13  12   6        0.02       21.48     21.48 o 
 -12  12   6       83.57       42.81     18.35 o 
 -11  12   6        1.31       19.00     21.12 o 
 -10  12   6       35.46        2.17     19.54 o 
  -9  12   6       15.69       31.07     17.77 o 
  -8  12   6        6.64       29.35     18.06 o 
  -7  12   6       19.16        4.58     20.61 o 
  -6  12   6        0.13       13.93     20.89 o 
  -5  12   6       22.73       21.18     21.18 o 
  -4  12   6        0.36        4.80     21.56 o 
  -3  12   6       10.19        4.90     22.07 o 
  -2  12   6       64.89       76.08     22.83 o 
  -1  12   6      461.84      389.11     32.20 o 
   0  12   6       12.29       25.88     25.88 o 
   1  12   6       95.73       75.50     26.13 o 
   2  12   6       24.41       29.16     23.33 o 
   3  12   6        2.86       29.19     29.19 o 
   4  12   6       11.22       30.36     20.40 o 
   5  12   6        9.56        5.79     23.19 o 
   6  12   6       17.66       31.59     22.97 o 
   7  12   6        5.34       25.44     25.44 o 
   8  12   6        1.57       27.65     27.65 o 
   9  12   6        6.17       24.14     24.14 o 
  10  12   6        0.04        0.00     25.78 o 
  11  12   6       25.76       63.78     24.53 o 
  12  12   6       20.97       36.93     23.06 o 
  13  12   6        2.73       23.58     23.58 o 
  14  12   6        5.06       19.67     21.65 o 
 -15  13   6       47.84       20.97     20.97 o 
 -14  13   6        0.01       20.45     20.45 o 
 -13  13   6       21.68       23.54     21.58 o 
 -12  13   6       17.19       20.54     20.54 o 
 -11  13   6       52.52       49.89     21.33 o 
 -10  13   6        2.82       22.01     22.01 o 
  -9  13   6       94.38      103.85     22.57 o 
  -8  13   6      128.53      126.75     23.04 o 
  -7  13   6        5.09        7.05     21.11 o 
  -6  13   6        2.03       21.45     21.45 o 
  -5  13   6      101.22       33.94     24.24 o 
  -4  13   6        5.63       22.26     22.26 o 
  -3  13   6        1.81       22.83     22.83 o 
  -2  13   6      170.46      144.54     28.91 o 
  -1  13   6       36.62       58.74     30.77 o 
   0  13   6       30.69       26.81     29.78 o 
   1  13   6        5.55       12.03     27.04 o 
   2  13   6        0.21       12.06     30.14 o 
   3  13   6       30.56       48.22     27.12 o 
   4  13   6        0.01       33.03     33.03 o 
   5  13   6        6.85       26.83     26.83 o 
   6  13   6        5.72       14.73     26.52 o 
   7  13   6        2.46        0.00     28.96 o 
   8  13   6       13.81       67.83     25.44 o 
   9  13   6        0.00        8.21     24.63 o 
  10  13   6       57.45       57.74     28.87 o 
  11  13   6        8.89        9.54     27.40 o 
  12  13   6        1.20       25.72     25.72 o 
  13  13   6        7.55       26.04     26.04 o 
 -13  14   6        6.42       23.60     23.60 o 
 -12  14   6       10.09       22.71     22.71 o 
 -11  14   6       22.58       47.33     21.51 o 
 -10  14   6       30.23       48.98     22.27 o 
  -9  14   6       48.24       41.24     25.20 o 
  -8  14   6       11.54       11.73     23.46 o 
  -7  14   6       30.17       14.38     23.97 o 
  -6  14   6        4.79       17.11     21.98 o 
  -5  14   6       10.02       24.92     24.92 o 
  -4  14   6        5.38       56.07     22.94 o 
  -3  14   6        6.38       39.31     20.96 o 
  -2  14   6       96.72       59.88     29.93 o 
  -1  14   6      121.10      100.23     29.48 o 
   0  14   6       47.63       83.29     33.93 o 
   1  14   6       10.19       27.99     31.11 o 
   2  14   6        4.94       15.59     28.07 o 
   3  14   6        8.50       15.56     31.14 o 
   4  14   6        8.58        3.11     30.99 o 
   5  14   6        3.90        0.78     24.57 o 
   6  14   6        4.01        9.10     27.27 o 
   7  14   6       33.01       41.60     23.78 o 
   8  14   6        3.12       31.85     28.95 o 
   9  14   6       20.14       16.78     30.77 o 
  10  14   6       41.37       29.45     29.45 o 
  11  14   6        0.88       15.22     30.44 o 
  12  14   6        5.52       28.53     28.53 o 
 -12  15   6       20.40       49.68     20.69 o 
 -11  15   6        2.52       15.15     21.64 o 
 -10  15   6        3.92       13.48     24.71 o 
  -9  15   6       28.40       71.91     23.19 o 
  -8  15   6       48.93        0.00     26.24 o 
  -7  15   6        0.38        2.45     24.43 o 
  -6  15   6       50.12      119.96     24.99 o 
  -5  15   6       16.06        7.67     25.56 o 
  -4  15   6       42.11       20.98     26.22 o 
  -3  15   6       28.49        8.12     29.73 o 
  -2  15   6       20.34       28.15     28.15 o 
  -1  15   6       11.61       52.69     30.98 o 
   0  15   6        0.41       70.26     31.92 o 
   1  15   6       49.95       41.87     32.20 o 
   2  15   6       24.91       29.05     29.05 o 
   3  15   6       90.60       70.83     32.19 o 
   4  15   6        1.16       38.40     28.81 o 
   5  15   6        2.58       15.85     31.67 o 
   6  15   6        1.84       15.60     31.21 o 
   7  15   6        4.83       33.60     33.60 o 
   8  15   6        3.28       26.73     32.67 o 
   9  15   6        0.02       31.51     31.51 o 
  10  15   6        1.62       60.22     30.12 o 
 -10  16   6        3.32        4.52     24.88 o 
  -9  16   6        0.04       16.39     25.76 o 
  -8  16   6       17.57       21.74     24.16 o 
  -7  16   6        3.74       27.33     24.84 o 
  -6  16   6        1.83        2.55     25.49 o 
  -5  16   6       68.31       94.21     26.17 o 
  -4  16   6        7.90       26.91     26.91 o 
  -3  16   6       11.02        8.35     27.83 o 
  -2  16   6       20.20       20.35     29.07 o 
  -1  16   6        2.24       28.94     28.94 o 
   0  16   6        8.34       13.21     33.01 o 
   1  16   6        2.64       73.25     33.28 o 
   2  16   6       98.02      126.75     43.35 o 
   3  16   6       59.42       19.96     39.92 o 
   4  16   6       24.51       92.52     33.04 o 
   5  16   6        0.48       29.42     32.67 o 
   6  16   6        2.96       19.28     35.35 o 
   7  16   6        0.04       59.70     31.41 o 
   8  16   6        0.01       33.55     33.55 o 
  -8  17   6       15.60       14.65     29.30 o 
  -7  17   6        6.69       35.27     27.71 o 
  -6  17   6       31.04       12.97     28.53 o 
  -5  17   6        6.42       29.39     29.39 o 
  -4  17   6       40.53       77.18     30.32 o 
  -3  17   6        0.11       28.57     28.57 o 
  -2  17   6        4.66        8.98     29.96 o 
  -1  17   6        8.69       53.20     33.24 o 
   0  17   6        0.39       61.33     34.08 o 
   1  17   6        9.46       30.92     34.36 o 
   2  17   6       12.32       12.45     30.98 o 
   3  17   6      128.06       37.76     37.76 o 
   4  17   6        0.19       34.08     34.08 o 
   5  17   6       14.28       33.66     37.05 o 
   6  17   6       23.34       49.64     36.40 o 
  -3  18   6        9.59       58.54     32.20 o 
  -2  18   6       10.95        9.25     30.80 o 
  -1  18   6        2.39       51.38     37.67 o 
   0  18   6       23.82        7.02     38.58 o 
   1  18   6        1.16       10.62     35.38 o 
   2  18   6       15.37       46.10     46.10 o 
 -20   1   7        0.15        0.84      8.71 o 
 -19   1   7       18.88       38.34     11.62 o 
 -18   1   7       25.39       37.21     11.16 o 
 -17   1   7        0.16       13.20     13.20 o 
 -16   1   7        6.60       11.15     11.15 o 
 -15   1   7        0.16       19.76     11.68 o 
 -14   1   7       38.02        1.52     12.11 o 
 -13   1   7        4.94        7.76     12.43 o 
 -12   1   7        4.34       30.17     14.30 o 
 -11   1   7        3.53        6.49     14.59 o 
 -10   1   7       97.07      134.61     14.96 o 
  -9   1   7      668.42      585.21     22.24 o 
  -8   1   7       16.63        5.31     12.37 o 
  -7   1   7      662.99      766.30     23.78 o 
  -6   1   7        0.69        7.57     11.35 o 
  -5   1   7       11.89        0.56     13.68 o 
  -4   1   7       37.70       52.56     12.13 o 
  -3   1   7      572.11      695.49     23.05 o 
  -2   1   7      559.59      516.19     21.78 o 
  -1   1   7      344.73      327.51     15.89 o 
   0   1   7      102.88      150.86     14.14 o 
   1   1   7       19.95       41.82     13.94 o 
   2   1   7        4.65       30.40     11.69 o 
   3   1   7       43.75        4.74     14.22 o 
   4   1   7       27.24       26.47     12.04 o 
   5   1   7       94.15      114.81     17.11 o 
   6   1   7       14.38       12.39     14.86 o 
   7   1   7       35.92       17.54     17.54 o 
   8   1   7      165.40      136.17     20.19 o 
   9   1   7        3.30       30.40     20.27 o 
  10   1   7       36.30       98.65     20.23 o 
  11   1   7       42.35      105.49     25.12 o 
  12   1   7        0.31       22.31     24.80 o 
  13   1   7       29.28       65.77     24.36 o 
  14   1   7        1.75        4.77     21.43 o 
  15   1   7       29.36        6.96     23.18 o 
  16   1   7        0.30       15.76     24.76 o 
  17   1   7        1.45       24.03     24.03 o 
  18   1   7        0.33        2.12     21.28 o 
 -20   2   7        4.28       12.15     12.15 o 
 -19   2   7        5.71       22.49     11.83 o 
 -18   2   7        5.43       22.82     13.95 o 
 -17   2   7       33.42       55.43     16.22 o 
 -16   2   7       13.52       12.89     12.89 o 
 -15   2   7      149.60      130.98     13.54 o 
 -14   2   7       63.55       46.90     14.08 o 
 -13   2   7       58.38       37.03     16.09 o 
 -12   2   7      680.92      596.63     14.82 o 
 -11   2   7       75.59       60.28     16.74 o 
 -10   2   7      436.53      456.12     20.42 o 
  -9   2   7       10.78        1.74     13.86 o 
  -8   2   7      111.61      159.46     15.96 o 
  -7   2   7      690.45      783.69     25.46 o 
  -6   2   7      270.94      308.71     16.84 o 
  -5   2   7      427.49      532.05     19.28 o 
  -4   2   7       16.85       25.84     11.92 o 
  -3   2   7      386.23      420.59     20.52 o 
  -2   2   7        1.84       10.61     12.72 o 
  -1   2   7      183.54      165.09     15.41 o 
   0   2   7      607.27      570.72     22.84 o 
   1   2   7      394.09      427.54     20.47 o 
   2   2   7      230.60      175.34     18.22 o 
   3   2   7        6.58        0.75     13.77 o 
   4   2   7        1.98       13.92     13.92 o 
   5   2   7        0.62        5.50     18.81 o 
   6   2   7       52.52        9.51     14.28 o 
   7   2   7       77.28       36.02     19.21 o 
   8   2   7        0.03       45.85     19.32 o 
   9   2   7      334.11      231.65     28.97 o 
  10   2   7      578.97      546.88     31.19 o 
  11   2   7        1.62       23.69     21.33 o 
  12   2   7       53.32       27.91     20.94 o 
  13   2   7       38.76       15.88     20.42 o 
  14   2   7        0.04        4.40     22.02 o 
  15   2   7       35.52       21.27     21.27 o 
  16   2   7        3.82        8.19     20.50 o 
  17   2   7        0.13       11.84     21.74 o 
  18   2   7       15.19       15.27     22.91 o 
 -19   3   7        2.90       15.65     13.25 o 
 -18   3   7       41.15       62.03     12.92 o 
 -17   3   7        3.10        3.68     11.04 o 
 -16   3   7        0.15        7.33     13.19 o 
 -15   3   7       36.32       15.42     15.42 o 
 -14   3   7        5.60       11.25     12.86 o 
 -13   3   7      127.70      116.60     18.26 o 
 -12   3   7        2.51       16.98     15.29 o 
 -11   3   7      123.11      106.66     12.09 o 
 -10   3   7      179.19      197.75     19.25 o 
  -9   3   7      416.27      519.14     23.03 o 
  -8   3   7       20.04       14.38     14.38 o 
  -7   3   7      766.95      886.01     25.63 o 
  -6   3   7       42.75       24.36     13.11 o 
  -5   3   7      152.50      129.00     15.41 o 
  -4   3   7       98.26       79.45     11.91 o 
  -3   3   7      337.68      349.48     18.51 o 
  -2   3   7      132.72      125.89     14.95 o 
  -1   3   7      179.19      149.34     20.00 o 
   0   3   7      265.38      208.75     18.55 o 
   1   3   7        1.47        2.33     13.96 o 
   2   3   7        7.57        7.94     11.57 o 
   3   3   7       15.40       20.80     11.56 o 
   4   3   7       28.76        0.00     13.91 o 
   5   3   7      216.38      170.14     18.64 o 
   6   3   7        5.34        5.97     14.06 o 
   7   3   7      125.06      155.19     21.17 o 
   8   3   7       14.05       25.84     16.46 o 
   9   3   7        4.04        0.00     21.03 o 
  10   3   7       35.34       90.00     20.77 o 
  11   3   7      210.60      158.45     24.90 o 
  12   3   7        5.24       19.85     19.85 o 
  13   3   7       56.65       12.79     21.31 o 
  14   3   7        6.66       28.68     18.44 o 
  15   3   7       14.13        0.00     19.59 o 
  16   3   7        1.75       16.81     18.68 o 
  17   3   7        3.67       19.58     19.58 o 
 -19   4   7       17.52       30.10     11.00 o 
 -18   4   7        0.01       17.08     17.08 o 
 -17   4   7       20.73       14.06     14.06 o 
 -16   4   7        2.17        4.49     13.46 o 
 -15   4   7       17.44       25.22     12.61 o 
 -14   4   7        3.30       19.76     13.18 o 
 -13   4   7       59.78       52.79     15.33 o 
 -12   4   7      311.83      273.41     15.71 o 
 -11   4   7        1.73        7.10     14.22 o 
 -10   4   7      801.47      770.25     27.00 o 
  -9   4   7      472.34      567.04     23.63 o 
  -8   4   7      228.70      238.63     18.35 o 
  -7   4   7      119.78      169.09     13.01 o 
  -6   4   7       75.62       81.35     15.13 o 
  -5   4   7      540.28      575.23     23.24 o 
  -4   4   7       19.91       13.97     13.97 o 
  -3   4   7        0.59        2.07     12.42 o 
  -2   4   7       29.36       38.86     12.95 o 
  -1   4   7      238.81      244.61     18.12 o 
   0   4   7      432.45      458.52     24.00 o 
   1   4   7      419.14      449.34     19.41 o 
   2   4   7      216.27      180.35     16.84 o 
   3   4   7       93.18      114.64     14.33 o 
   4   4   7       48.06       19.02     14.27 o 
   5   4   7       23.29       16.62     16.62 o 
   6   4   7       22.43       35.52     16.58 o 
   7   4   7      308.42      331.07     16.52 o 
   8   4   7      100.05      105.33     21.07 o 
   9   4   7       14.27        0.00     20.80 o 
  10   4   7       90.58       81.02     18.13 o 
  11   4   7       26.93       19.85     19.85 o 
  12   4   7       29.28       21.28     21.28 o 
  13   4   7        7.43       20.39     20.39 o 
  14   4   7        8.34       32.95     17.44 o 
  15   4   7       21.52        5.50     20.13 o 
  16   4   7        0.22        1.72     18.94 o 
  17   4   7        2.06        9.71     16.18 o 
 -19   5   7        1.15        2.48     12.37 o 
 -18   5   7        9.37       14.66     14.66 o 
 -17   5   7        3.24       11.43     15.73 o 
 -16   5   7        3.52        0.00     12.18 o 
 -15   5   7       14.45       14.47     14.47 o 
 -14   5   7      111.86       94.73     15.14 o 
 -13   5   7       32.48       19.17     13.94 o 
 -12   5   7        0.15       34.02     17.90 o 
 -11   5   7      103.75       92.64     14.59 o 
 -10   5   7       99.55      114.64     16.65 o 
  -9   5   7      152.26      111.98     16.79 o 
  -8   5   7       28.97       45.15     15.04 o 
  -7   5   7       32.51       36.08     15.19 o 
  -6   5   7       35.94       50.03     13.47 o 
  -5   5   7      913.73      812.26     27.47 o 
  -4   5   7        0.17       19.93     12.10 o 
  -3   5   7       23.95        2.08     12.54 o 
  -2   5   7      243.89      270.81     19.65 o 
  -1   5   7      287.69      209.85     20.75 o 
   0   5   7      139.12      152.41     20.03 o 
   1   5   7       46.69       32.80     15.14 o 
   2   5   7      276.55      263.35     22.58 o 
   3   5   7       69.52       62.23     17.43 o 
   4   5   7       47.27       19.77     19.77 o 
   5   5   7       95.65      128.70     19.63 o 
   6   5   7       40.06        7.30     19.48 o 
   7   5   7        4.98        5.33     16.87 o 
   8   5   7      129.26       68.92     21.39 o 
   9   5   7       22.81       16.32     20.97 o 
  10   5   7       18.27       38.57     18.15 o 
  11   5   7       92.49       35.07     21.92 o 
  12   5   7        7.58        6.30     18.89 o 
  13   5   7       10.12       11.94     19.90 o 
  14   5   7        5.08        3.74     16.84 o 
  15   5   7        1.69       10.47     19.20 o 
  16   5   7        0.94       17.80     17.80 o 
  17   5   7        0.02       14.97     14.97 o 
 -18   6   7       25.45       37.81     14.85 o 
 -17   6   7       40.61       24.65     15.96 o 
 -16   6   7        3.28       27.84     13.92 o 
 -15   6   7       53.82        9.82     14.72 o 
 -14   6   7        0.00       12.00     15.43 o 
 -13   6   7      116.67      101.44     17.79 o 
 -12   6   7       43.67       14.66     14.66 o 
 -11   6   7      103.40       88.35     14.96 o 
 -10   6   7      227.32      275.13     22.78 o 
  -9   6   7        5.31       15.33     15.33 o 
  -8   6   7        1.08       15.45     15.45 o 
  -7   6   7       46.83       73.95     17.51 o 
  -6   6   7      648.54      700.40     27.54 o 
  -5   6   7       85.44       83.98     18.00 o 
  -4   6   7      141.70       88.06     16.37 o 
  -3   6   7       83.09      135.53     14.82 o 
  -2   6   7       54.78       59.78     13.28 o 
  -1   6   7      806.98      729.38     30.49 o 
   0   6   7      338.18      316.53     25.73 o 
   1   6   7      114.64       93.71     20.82 o 
   2   6   7      146.21      181.91     20.79 o 
   3   6   7      283.08      271.52     25.85 o 
   4   6   7       31.58       31.55     17.98 o 
   5   6   7        4.43       48.39     17.82 o 
   6   6   7      556.90      547.49     17.64 o 
   7   6   7      151.43       91.91     22.36 o 
   8   6   7        5.29        4.87     19.50 o 
   9   6   7       16.48        4.76     21.40 o 
  10   6   7        2.08        2.31     20.73 o 
  11   6   7        9.05       19.91     19.91 o 
  12   6   7       23.39       42.05     18.91 o 
  13   6   7        0.01        1.98     19.78 o 
  14   6   7        5.66       18.41     18.41 o 
  15   6   7        0.11        8.50     17.00 o 
  16   6   7        0.02       20.23     17.12 o 
 -18   7   7       12.45       17.73     14.99 o 
 -17   7   7       25.41        1.47     16.13 o 
 -16   7   7        3.62       39.18     14.10 o 
 -15   7   7        9.01       16.60     16.60 o 
 -14   7   7       56.56       68.00     15.70 o 
 -13   7   7       73.91       94.33     18.15 o 
 -12   7   7        0.03        5.61     14.96 o 
 -11   7   7       37.30        3.83     15.30 o 
 -10   7   7      887.02      925.82     33.06 o 
  -9   7   7      326.55      312.72     25.57 o 
  -8   7   7       12.63        1.99     15.86 o 
  -7   7   7       49.40       59.96     17.98 o 
  -6   7   7       26.56       14.13     16.14 o 
  -5   7   7      654.00      636.78     24.56 o 
  -4   7   7       14.05       18.83     16.74 o 
  -3   7   7        2.48       38.85     15.11 o 
  -2   7   7       29.87       45.06     18.02 o 
  -1   7   7       42.09       59.72     16.72 o 
   0   7   7      144.60      154.32     23.68 o 
   1   7   7        0.05       18.68     18.68 o 
   2   7   7      201.65      189.78     24.06 o 
   3   7   7      126.63      154.71     24.00 o 
   4   7   7       76.53       84.95     21.23 o 
   5   7   7       77.44       50.03     21.08 o 
   6   7   7       54.53       31.25     20.83 o 
   7   7   7      159.01      205.02     23.07 o 
   8   7   7        0.57       15.04     20.05 o 
   9   7   7       26.56       21.95     21.95 o 
  10   7   7        0.81       11.76     21.16 o 
  11   7   7        6.00       22.46     22.46 o 
  12   7   7        0.80        8.50     19.13 o 
  13   7   7       14.51        3.98     19.89 o 
  14   7   7       10.79       18.39     18.39 o 
  15   7   7        2.23       11.78     18.50 o 
  16   7   7        0.90        9.15     16.77 o 
 -17   8   7        0.16       16.29     14.80 o 
 -16   8   7        0.35       15.84     15.84 o 
 -15   8   7        7.70        8.41     16.81 o 
 -14   8   7        0.24        3.54     15.93 o 
 -13   8   7       54.35       94.08     18.45 o 
 -12   8   7       14.43       24.79     17.17 o 
 -11   8   7       13.90        3.91     17.60 o 
 -10   8   7        1.60       11.94     17.92 o 
  -9   8   7      452.40      530.56     26.23 o 
  -8   8   7      204.20      238.31     22.40 o 
  -7   8   7       18.20       16.43     18.49 o 
  -6   8   7      148.86      170.14     20.75 o 
  -5   8   7       71.79       21.03     18.93 o 
  -4   8   7        4.13        6.45     17.17 o 
  -3   8   7       91.56      103.88     17.68 o 
  -2   8   7        0.33       18.43     18.43 o 
  -1   8   7       30.46       31.75     19.52 o 
   0   8   7        0.72       13.44     21.50 o 
   1   8   7       43.94        0.00     19.08 o 
   2   8   7      219.03      199.84     27.37 o 
   3   8   7      160.14      175.19     21.89 o 
   4   8   7       29.29       24.56     24.56 o 
   5   8   7        1.67       10.84     24.39 o 
   6   8   7       39.06       21.43     21.43 o 
   7   8   7        0.02       39.53     18.44 o 
   8   8   7        4.83       15.46     20.60 o 
   9   8   7        3.26       22.49     22.49 o 
  10   8   7       35.19        9.61     21.64 o 
  11   8   7        9.89       20.61     20.61 o 
  12   8   7       11.26       66.90     21.57 o 
  13   8   7        1.40       48.25     20.09 o 
  14   8   7        0.84       24.05     18.50 o 
  15   8   7        3.18        0.00     20.19 o 
 -17   9   7        0.12       28.32     16.39 o 
 -16   9   7       14.22       17.58     17.58 o 
 -15   9   7        7.75       45.88     16.99 o 
 -14   9   7        0.92       19.70     17.92 o 
 -13   9   7        9.68       16.85     16.85 o 
 -12   9   7        8.74       21.34     17.46 o 
 -11   9   7        2.19        5.99     15.96 o 
 -10   9   7       12.81       14.26     16.28 o 
  -9   9   7       15.10       28.94     18.60 o 
  -8   9   7       31.39       33.47     18.83 o 
  -7   9   7        0.19       46.49     19.01 o 
  -6   9   7      558.94      508.21     29.89 o 
  -5   9   7      230.22      192.71     23.82 o 
  -4   9   7       11.63       17.67     17.67 o 
  -3   9   7        0.03       18.17     18.17 o 
  -2   9   7        3.30       11.82     16.56 o 
  -1   9   7        6.38       15.03     20.05 o 
   0   9   7       41.84        2.75     24.75 o 
   1   9   7       97.94       86.43     25.10 o 
   2   9   7        0.23       22.40     22.40 o 
   3   9   7      190.19      221.41     28.03 o 
   4   9   7       22.81       16.77     25.15 o 
   5   9   7        0.71       24.99     24.99 o 
   6   9   7        5.83        5.49     24.71 o 
   7   9   7        2.58       16.20     21.60 o 
   8   9   7        0.50       18.46     21.09 o 
   9   9   7        4.88       17.87     22.99 o 
  10   9   7        3.87        0.00     22.08 o 
  11   9   7       25.72       27.96     20.99 o 
  12   9   7       46.77      100.79     19.72 o 
  13   9   7       16.61       20.36     22.39 o 
  14   9   7        6.38        3.73     22.41 o 
  15   9   7        2.00       18.61     18.61 o 
 -16  10   7       30.35       28.94     17.69 o 
 -15  10   7       13.89       17.13     18.85 o 
 -14  10   7        8.86       18.10     18.10 o 
 -13  10   7       32.85        1.90     18.96 o 
 -12  10   7      137.19      143.51     17.74 o 
 -11  10   7       50.12       10.16     22.33 o 
 -10  10   7        1.28        8.31     18.71 o 
  -9  10   7       85.04       57.14     16.92 o 
  -8  10   7       32.02       53.64     19.31 o 
  -7  10   7       33.26        4.34     21.72 o 
  -6  10   7      240.74      235.23     21.99 o 
  -5  10   7      544.90      548.93     31.25 o 
  -4  10   7      125.92      116.10     22.77 o 
  -3  10   7       87.39      112.37     23.41 o 
  -2  10   7        0.44       14.60     19.48 o 
  -1  10   7       15.84       10.33     23.23 o 
   0  10   7       11.61       12.17     22.57 o 
   1  10   7      125.68      134.28     28.56 o 
   2  10   7       51.84       22.95     22.95 o 
   3  10   7       13.00        0.00     25.83 o 
   4  10   7       18.52       22.89     25.75 o 
   5  10   7       64.35       39.78     25.59 o 
   6  10   7       70.63       11.23     25.28 o 
   7  10   7        8.58       24.83     24.83 o 
   8  10   7       21.51       10.76     24.23 o 
   9  10   7        0.07       20.83     23.44 o 
  10  10   7        4.10       17.48     24.97 o 
  11  10   7       70.50       73.44     26.07 o 
  12  10   7        7.12       51.12     24.45 o 
  13  10   7        3.35       26.79     22.67 o 
  14  10   7        4.70       22.62     22.62 o 
 -15  11   7        1.14       24.12     17.22 o 
 -14  11   7       27.35       56.57     20.07 o 
 -13  11   7       64.92       67.09     23.00 o 
 -12  11   7       54.92       41.93     21.96 o 
 -11  11   7        4.89       16.52     18.57 o 
 -10  11   7        9.25        2.12     21.18 o 
  -9  11   7       16.98       21.63     21.63 o 
  -8  11   7       55.62        8.79     19.78 o 
  -7  11   7       55.57       64.68     22.31 o 
  -6  11   7      343.36      276.07     31.68 o 
  -5  11   7      238.20      253.05     25.31 o 
  -4  11   7       42.04       18.78     23.49 o 
  -3  11   7        6.72       21.75     21.75 o 
  -2  11   7       44.68      100.53     22.62 o 
  -1  11   7        1.12        2.66     24.00 o 
   0  11   7      359.96      429.54     34.82 o 
   1  11   7       22.76       32.29     26.41 o 
   2  11   7        0.01       26.51     26.51 o 
   3  11   7        1.03       17.67     26.50 o 
   4  11   7        8.65       26.39     26.39 o 
   5  11   7       14.02       26.19     23.27 o 
   6  11   7       21.83       68.94     25.85 o 
   7  11   7       91.00       25.36     28.18 o 
   8  11   7        3.63       16.48     24.71 o 
   9  11   7       13.43        2.66     26.53 o 
  10  11   7       19.30       53.32     25.40 o 
  11  11   7        8.54       12.04     24.04 o 
  12  11   7        5.93       24.78     24.78 o 
  13  11   7        2.04       22.93     22.93 o 
 -14  12   7        2.80       22.02     22.02 o 
 -13  12   7       20.13       34.79     21.26 o 
 -12  12   7        1.44        8.07     18.18 o 
 -11  12   7       10.95       20.93     20.93 o 
 -10  12   7        0.54       21.55     21.55 o 
  -9  12   7        5.98       24.27     22.06 o 
  -8  12   7       72.09       47.25     22.50 o 
  -7  12   7        2.14       38.91     20.61 o 
  -6  12   7      240.78      197.85     27.93 o 
  -5  12   7       36.59       47.41     21.33 o 
  -4  12   7        6.35        7.27     21.82 o 
  -3  12   7      150.60      104.83     27.46 o 
  -2  12   7        8.50       40.18     20.78 o 
  -1  12   7        4.42       16.57     24.88 o 
   0  12   7      183.04      251.75     23.93 o 
   1  12   7      320.92      359.69     36.27 o 
   2  12   7      112.94      130.31     30.30 o 
   3  12   7       21.18       21.18     24.20 o 
   4  12   7        0.13       30.10     27.09 o 
   5  12   7       31.00       11.93     23.86 o 
   6  12   7        0.30       26.46     26.46 o 
   7  12   7        0.04        2.88     28.81 o 
   8  12   7       15.78       28.01     28.01 o 
   9  12   7        7.33       18.92     24.33 o 
  10  12   7        0.00       18.08     25.82 o 
  11  12   7       51.03       58.61     26.86 o 
  12  12   7        6.48        6.85     25.12 o 
 -13  13   7        8.41       60.27     19.45 o 
 -12  13   7        4.17       30.55     20.36 o 
 -11  13   7       31.52       44.48     21.18 o 
 -10  13   7       13.80       10.94     21.87 o 
  -9  13   7        0.10       53.93     20.23 o 
  -8  13   7        0.49       50.56     22.98 o 
  -7  13   7       45.03       53.93     21.12 o 
  -6  13   7       12.15       62.17     19.13 o 
  -5  13   7       24.07       22.04     21.97 o 
  -4  13   7        3.84       25.01     25.01 o 
  -3  13   7       47.49       79.92     25.78 o 
  -2  13   7       12.96       34.92     24.19 o 
  -1  13   7        0.35       17.22     28.70 o 
   0  13   7      134.38      135.94     33.99 o 
   1  13   7       16.51       34.30     34.30 o 
   2  13   7        0.42       21.86     31.24 o 
   3  13   7      104.23      130.85     31.16 o 
   4  13   7        0.39       21.67     27.86 o 
   5  13   7       16.69       61.26     27.56 o 
   6  13   7        3.70       33.15     33.15 o 
   7  13   7        2.77       11.79     32.43 o 
   8  13   7        1.83       17.18     28.62 o 
   9  13   7        0.04       16.54     30.32 o 
  10  13   7       14.17       23.67     26.29 o 
  11  13   7        4.89       27.30     27.30 o 
 -12  14   7        3.95       40.99     20.51 o 
 -11  14   7       12.22        2.14     23.51 o 
 -10  14   7       19.59       21.56     22.16 o 
  -9  14   7       42.83       13.70     25.12 o 
  -8  14   7        1.88       14.06     23.43 o 
  -7  14   7        0.45       40.77     23.99 o 
  -6  14   7       15.80       24.52     24.52 o 
  -5  14   7       12.95       25.11     25.11 o 
  -4  14   7        4.64       18.04     25.77 o 
  -3  14   7       10.81       12.48     23.96 o 
  -2  14   7       68.67       66.69     27.79 o 
  -1  14   7       14.48       14.96     29.90 o 
   0  14   7       62.61       12.77     35.13 o 
   1  14   7       74.28       74.06     32.20 o 
   2  14   7        3.03       25.79     35.46 o 
   3  14   7       27.77       44.96     32.11 o 
   4  14   7      180.84      111.57     41.45 o 
   5  14   7        1.40        1.20     31.49 o 
   6  14   7       13.65        0.00     30.94 o 
   7  14   7        0.83       33.24     33.24 o 
   8  14   7        0.03       64.45     29.29 o 
   9  14   7        0.46        2.82     30.97 o 
  10  14   7        1.23       21.45     29.49 o 
 -10  15   7        1.92       15.67     24.62 o 
  -9  15   7        1.04       23.14     23.14 o 
  -8  15   7        4.82        2.38     23.84 o 
  -7  15   7       63.66       66.07     24.48 o 
  -6  15   7       16.25       40.16     25.11 o 
  -5  15   7       18.49       90.18     25.76 o 
  -4  15   7       72.55       15.92     31.82 o 
  -3  15   7        1.73       39.69     27.44 o 
  -2  15   7       35.66       34.45     28.70 o 
  -1  15   7        0.01       28.57     28.57 o 
   0  15   7        2.30       82.47     32.99 o 
   1  15   7       13.42        9.98     36.59 o 
   2  15   7        0.82       16.65     36.60 o 
   3  15   7      115.22       53.03     39.77 o 
   4  15   7        3.74       36.14     36.14 o 
   5  15   7       84.59       22.69     38.89 o 
   6  15   7        9.90       38.17     38.17 o 
   7  15   7        2.75        6.20     34.12 o 
   8  15   7        3.88       33.02     30.02 o 
  -7  16   7        3.41       29.89     29.89 o 
  -6  16   7       38.77       79.46     25.63 o 
  -5  16   7        1.36        0.00     29.03 o 
  -4  16   7        0.08       32.67     29.96 o 
  -3  16   7        9.76       45.21     31.09 o 
  -2  16   7        0.60        2.97     29.64 o 
  -1  16   7       13.87       46.22     36.33 o 
   0  16   7        5.19       47.68     34.06 o 
   1  16   7        2.33       24.03     37.77 o 
   2  16   7        2.68       24.03     34.34 o 
   3  16   7       42.72      140.16     37.60 o 
   4  16   7       49.57       33.85     40.62 o 
   5  16   7        2.82       40.04     43.39 o 
  -3  17   7        3.97       31.92     31.92 o 
  -2  17   7        0.30       42.74     30.52 o 
  -1  17   7        0.26       34.15     37.56 o 
   0  17   7       10.56       73.72     35.11 o 
   1  17   7        7.13       24.78     42.47 o 
 -18   0   8       37.09       18.00     11.24 o 
 -17   0   8       55.71       49.39     11.89 o 
 -16   0   8       55.81       79.59     12.51 o 
 -15   0   8        3.16       13.15     11.83 o 
 -14   0   8      144.12      122.51     12.46 o 
 -13   0   8        4.30        8.79     11.72 o 
 -12   0   8       75.31       81.06     14.03 o 
 -11   0   8       18.13       14.96     14.96 o 
 -10   0   8       95.03      136.30     17.71 o 
  -9   0   8      833.02      794.58     30.07 o 
  -8   0   8     1708.61     1797.14     39.73 o 
  -7   0   8       92.44       92.10     16.74 o 
  -6   0   8       83.65       83.65     17.61 o 
  -5   0   8      693.91      656.37     27.74 o 
  -4   0   8      408.39      380.21     24.21 o 
  -3   0   8      157.00      162.04     20.25 o 
  -2   0   8       37.02       81.82     15.83 o 
  -1   0   8      837.09      871.43     32.88 o 
   0   0   8       14.72        0.71     16.88 o 
   1   0   8       67.32       71.95     15.99 o 
   2   0   8      118.57      107.43     18.52 o 
   3   0   8       85.23      114.23     18.60 o 
   4   0   8       41.95       13.40     18.75 o 
   5   0   8      314.06      344.90     18.95 o 
   6   0   8       33.61       30.09     19.15 o 
   7   0   8      211.14      138.11     24.86 o 
   8   0   8        2.15       33.39     22.26 o 
   9   0   8       14.84        8.38     25.15 o 
  10   0   8       46.25       39.13     22.36 o 
  11   0   8       52.20       50.11     27.84 o 
  12   0   8        1.02       16.56     24.84 o 
  13   0   8      107.43      136.10     27.22 o 
  14   0   8       21.34       37.42     29.40 o 
  15   0   8        9.42       62.79     26.17 o 
  16   0   8        0.94       30.65     30.65 o 
 -18   1   8        1.95       21.03     10.51 o 
 -17   1   8       45.29        7.45     12.41 o 
 -16   1   8       31.41       45.82     11.78 o 
 -15   1   8       59.63       45.34     12.37 o 
 -14   1   8        7.13       25.86     12.93 o 
 -13   1   8      233.27      209.51     12.00 o 
 -12   1   8       25.92        9.41     12.56 o 
 -11   1   8        0.11        3.29     13.17 o 
 -10   1   8     1217.85     1228.60     32.83 o 
  -9   1   8     1176.14     1211.37     34.46 o 
  -8   1   8        7.02        9.49     17.09 o 
  -7   1   8       85.67      142.69     17.83 o 
  -6   1   8      761.10      780.49     30.94 o 
  -5   1   8       90.95       42.88     19.30 o 
  -4   1   8        0.35       24.49     13.35 o 
  -3   1   8      217.45      254.37     20.81 o 
  -2   1   8        0.95        4.81     14.41 o 
  -1   1   8      120.88      139.76     17.47 o 
   0   1   8      138.16      128.64     18.01 o 
   1   1   8       48.03       49.74     17.40 o 
   2   1   8      166.11      149.02     17.39 o 
   3   1   8        3.04       12.51     17.52 o 
   4   1   8      268.32      242.88     22.78 o 
   5   1   8        8.73       17.93     20.49 o 
   6   1   8       25.48       10.37     20.72 o 
   7   1   8       60.15       20.92     20.92 o 
   8   1   8        0.05       13.16     21.05 o 
   9   1   8       49.45       10.54     18.46 o 
  10   1   8        5.99        5.27     23.67 o 
  11   1   8       38.08       36.53     20.88 o 
  12   1   8        0.34       25.76     25.76 o 
  13   1   8        9.79       25.28     25.28 o 
  14   1   8      103.26       97.89     27.19 o 
  15   1   8       12.72       31.29     26.47 o 
  16   1   8       22.19       28.05     28.05 o 
 -18   2   8       10.09        2.41     12.05 o 
 -17   2   8        3.42        1.28     14.12 o 
 -16   2   8        0.02       13.58     13.58 o 
 -15   2   8        0.00       12.84     12.84 o 
 -14   2   8       93.18       62.57     13.41 o 
 -13   2   8        8.67       12.39     13.93 o 
 -12   2   8        6.70       12.84     12.84 o 
 -11   2   8        8.63       14.97     14.97 o 
 -10   2   8       29.47       60.42     15.53 o 
  -9   2   8      368.88      324.58     21.52 o 
  -8   2   8      420.42      400.70     22.36 o 
  -7   2   8       24.90       17.43     15.49 o 
  -6   2   8       22.03       28.11     16.06 o 
  -5   2   8       11.44       20.80     14.56 o 
  -4   2   8        0.66       27.99     12.92 o 
  -3   2   8       34.53       44.58     13.37 o 
  -2   2   8       45.89       11.55     16.16 o 
  -1   2   8       15.83       16.75     14.36 o 
   0   2   8        0.27       14.81     14.81 o 
   1   2   8       70.22       24.14     14.48 o 
   2   2   8      315.73      243.02     21.66 o 
   3   2   8       29.38        4.83     16.91 o 
   4   2   8        3.31        2.44     17.05 o 
   5   2   8       76.94       69.28     17.21 o 
   6   2   8        1.98       17.36     17.36 o 
   7   2   8       18.83       39.96     19.98 o 
   8   2   8        4.65       35.07     20.05 o 
   9   2   8        7.10       35.01     20.01 o 
  10   2   8       12.65       19.87     22.36 o 
  11   2   8       39.42       39.24     24.53 o 
  12   2   8        0.00        9.62     24.05 o 
  13   2   8       52.26       68.06     23.46 o 
  14   2   8        0.09       41.00     22.78 o 
  15   2   8       10.63       22.01     24.22 o 
  16   2   8        0.01       12.74     23.36 o 
 -18   3   8        0.54        6.18     13.60 o 
 -17   3   8        9.55       36.98     13.21 o 
 -16   3   8        6.03        0.00     12.61 o 
 -15   3   8       74.38       61.41     13.27 o 
 -14   3   8       41.99        0.00     15.39 o 
 -13   3   8       12.00       12.77     14.39 o 
 -12   3   8      104.36       62.69     16.50 o 
 -11   3   8      205.68      161.40     20.39 o 
 -10   3   8       43.91        5.25     17.48 o 
  -9   3   8       12.20       12.61     16.20 o 
  -8   3   8        5.45       33.44     14.86 o 
  -7   3   8      151.84      199.56     17.27 o 
  -6   3   8       86.00       97.28     19.85 o 
  -5   3   8      187.52      244.60     18.50 o 
  -4   3   8      154.18      136.31     17.03 o 
  -3   3   8        5.42       30.92     15.47 o 
  -2   3   8       54.27       13.76     18.34 o 
  -1   3   8      109.12       76.24     16.67 o 
   0   3   8       16.58       12.35     17.29 o 
   1   3   8      123.53      139.06     17.08 o 
   2   3   8      172.96      183.64     19.33 o 
   3   3   8       41.71       12.05     19.27 o 
   4   3   8       78.13       72.33     16.88 o 
   5   3   8       48.18       36.28     16.93 o 
   6   3   8       12.58        2.44     19.41 o 
   7   3   8       87.16       80.88     19.45 o 
   8   3   8       39.90       58.18     19.40 o 
   9   3   8        9.76        4.82     19.25 o 
  10   3   8        2.82        4.76     21.38 o 
  11   3   8      142.53      149.57     23.30 o 
  12   3   8        5.83       22.68     22.68 o 
  13   3   8       39.94       59.23     21.94 o 
  14   3   8       34.74       90.73     21.10 o 
  15   3   8        2.47       38.38     22.22 o 
  16   3   8        0.68        5.80     21.22 o 
 -18   4   8       49.81       40.45     15.17 o 
 -17   4   8        4.00       14.87     13.51 o 
 -16   4   8       68.24       74.73     15.81 o 
 -15   4   8        0.12        9.09     15.15 o 
 -14   4   8       25.51       63.38     15.84 o 
 -13   4   8       78.04       71.13     16.45 o 
 -12   4   8        5.75       30.53     13.57 o 
 -11   4   8       29.39       60.95     15.68 o 
 -10   4   8      120.96      101.66     17.83 o 
  -9   4   8       98.48       82.16     18.26 o 
  -8   4   8       11.16       16.85     16.85 o 
  -7   4   8      255.45      213.36     21.15 o 
  -6   4   8     1120.84     1228.07     33.67 o 
  -5   4   8      172.81      233.44     20.48 o 
  -4   4   8      623.74      730.57     29.73 o 
  -3   4   8       49.76       30.92     17.67 o 
  -2   4   8        0.38       16.13     16.13 o 
  -1   4   8      196.48      151.91     19.29 o 
   0   4   8      137.26      126.34     17.69 o 
   1   4   8      119.88       73.08     20.15 o 
   2   4   8      362.48      415.43     24.87 o 
   3   4   8      350.43      322.81     24.63 o 
   4   4   8        7.00       29.38     17.15 o 
   5   4   8       61.88       26.83     17.08 o 
   6   4   8       44.19       17.01     19.44 o 
   7   4   8       64.48       70.07     19.33 o 
   8   4   8       17.57       59.85     21.55 o 
   9   4   8        0.19       23.61     23.61 o 
  10   4   8      127.89       87.88     23.12 o 
  11   4   8        0.24        9.00     22.50 o 
  12   4   8       69.39       49.96     21.73 o 
  13   4   8        5.82       54.11     20.81 o 
  14   4   8       26.07       31.69     21.78 o 
  15   4   8       14.70       46.85     22.49 o 
  16   4   8        0.88        5.31     19.44 o 
 -17   5   8       57.18       93.85     15.18 o 
 -16   5   8       24.69       19.10     16.16 o 
 -15   5   8      129.80      101.06     13.97 o 
 -14   5   8        5.97       30.87     14.62 o 
 -13   5   8       24.49       52.33     15.19 o 
 -12   5   8       23.73       17.41     17.41 o 
 -11   5   8      190.06      153.63     19.66 o 
 -10   5   8       54.10       31.03     20.07 o 
  -9   5   8      154.06      197.35     18.62 o 
  -8   5   8      518.81      490.11     26.60 o 
  -7   5   8       36.75       73.81     15.54 o 
  -6   5   8      145.54      143.49     19.93 o 
  -5   5   8      654.69      667.69     28.76 o 
  -4   5   8      182.28      131.99     21.29 o 
  -3   5   8      560.89      623.27     28.84 o 
  -2   5   8       79.29       51.12     18.59 o 
  -1   5   8      167.11      166.47     19.57 o 
   0   5   8       21.95       59.96     20.85 o 
   1   5   8       69.25       78.50     18.33 o 
   2   5   8      279.58      245.56     25.84 o 
   3   5   8       21.04       38.32     20.44 o 
   4   5   8      500.29      482.80     27.80 o 
   5   5   8       10.27        2.51     22.53 o 
   6   5   8       24.62        2.49     19.81 o 
   7   5   8       43.30       19.58     22.03 o 
   8   5   8       12.35       62.63     19.27 o 
   9   5   8        2.14       21.22     21.22 o 
  10   5   8       58.96       64.22     20.64 o 
  11   5   8      238.39      284.53     22.14 o 
  12   5   8        7.91        0.00     21.18 o 
  13   5   8       24.32       22.12     22.12 o 
  14   5   8       14.76       13.25     18.92 o 
  15   5   8        0.35       19.47     19.47 o 
 -17   6   8        0.69       30.89     14.04 o 
 -16   6   8       28.56       27.81     14.97 o 
 -15   6   8        2.48       15.84     15.84 o 
 -14   6   8       26.47       16.63     16.63 o 
 -13   6   8        0.33        3.45     15.56 o 
 -12   6   8        0.22       30.35     16.08 o 
 -11   6   8       11.42        1.84     16.49 o 
 -10   6   8       78.51      117.83     18.71 o 
  -9   6   8       46.05      102.86     19.04 o 
  -8   6   8        7.46        9.07     15.51 o 
  -7   6   8       89.81       86.90     15.80 o 
  -6   6   8      652.99      676.57     28.28 o 
  -5   6   8      231.88      303.00     22.83 o 
  -4   6   8      114.23       72.96     17.17 o 
  -3   6   8       39.25        6.71     17.88 o 
  -2   6   8       35.49       39.89     18.77 o 
  -1   6   8       37.05       27.34     17.39 o 
   0   6   8       93.96      132.17     21.58 o 
   1   6   8        0.05       21.65     21.65 o 
   2   6   8       10.02       24.15     18.78 o 
   3   6   8       96.70      101.87     23.88 o 
   4   6   8        4.17       18.35     20.97 o 
   5   6   8       37.86       18.12     23.30 o 
   6   6   8       62.92       45.93     20.41 o 
   7   6   8       29.87       60.19     22.58 o 
   8   6   8       29.21       17.20     19.63 o 
   9   6   8        9.47        4.78     21.51 o 
  10   6   8        0.00       20.79     20.79 o 
  11   6   8       35.80       30.97     22.13 o 
  12   6   8       81.67       35.73     25.21 o 
  13   6   8        6.56        7.91     23.72 o 
  14   6   8        3.44       35.01     20.27 o 
  15   6   8        3.89        6.81     18.73 o 
 -17   7   8        0.02        5.70     14.24 o 
 -16   7   8        0.62        9.14     16.74 o 
 -15   7   8        1.20       16.12     16.12 o 
 -14   7   8        2.20        0.00     15.26 o 
 -13   7   8       10.16       12.37     15.91 o 
 -12   7   8       12.65       12.79     14.62 o 
 -11   7   8        7.21       16.89     16.89 o 
 -10   7   8      258.09      230.02     23.00 o 
  -9   7   8       22.17       13.67     21.47 o 
  -8   7   8      563.10      553.38     27.77 o 
  -7   7   8       39.00       70.63     18.16 o 
  -6   7   8        2.46       10.29     18.52 o 
  -5   7   8       75.28       90.70     18.98 o 
  -4   7   8        0.00        2.18     19.58 o 
  -3   7   8        0.17       13.57     18.10 o 
  -2   7   8       27.16       42.77     19.01 o 
  -1   7   8        8.21       47.96     20.18 o 
   0   7   8      250.74      240.43     27.63 o 
   1   7   8       24.81       44.53     25.05 o 
   2   7   8        0.98       22.15     22.15 o 
   3   7   8        0.56        8.22     21.95 o 
   4   7   8      194.90      217.09     27.13 o 
   5   7   8       71.30        2.69     24.09 o 
   6   7   8       17.15        5.27     21.06 o 
   7   7   8        3.86       23.23     23.23 o 
   8   7   8       51.70       20.13     22.65 o 
   9   7   8        0.24        9.76     21.94 o 
  10   7   8       14.03       35.16     21.10 o 
  11   7   8       20.61       22.34     22.34 o 
  12   7   8       18.84       27.41     21.09 o 
  13   7   8        0.02        9.86     21.68 o 
  14   7   8        7.74       32.78     20.03 o 
 -16   8   8       20.36       60.16     16.96 o 
 -15   8   8        2.64        0.00     18.03 o 
 -14   8   8       11.80       15.53     17.25 o 
 -13   8   8       57.98       23.43     18.01 o 
 -12   8   8        6.48       14.93     16.80 o 
 -11   8   8       90.51       99.81     17.27 o 
 -10   8   8        0.52       17.68     17.68 o 
  -9   8   8      183.28      177.99     24.00 o 
  -8   8   8        0.14       12.19     18.30 o 
  -7   8   8       19.57       33.07     16.53 o 
  -6   8   8       65.22       18.94     21.05 o 
  -5   8   8       32.16        8.62     21.54 o 
  -4   8   8      200.87      210.71     26.62 o 
  -3   8   8       50.17       66.80     20.73 o 
  -2   8   8       63.98       53.15     21.75 o 
  -1   8   8      235.22      182.48     25.69 o 
   0   8   8       10.27       11.30     25.42 o 
   1   8   8      386.13      382.07     34.21 o 
   2   8   8       49.77      110.93     25.60 o 
   3   8   8        1.62       25.43     25.43 o 
   4   8   8       16.02       25.18     25.18 o 
   5   8   8       23.82        8.28     30.36 o 
   6   8   8        0.24       27.13     27.13 o 
   7   8   8       86.30       29.20     21.23 o 
   8   8   8        0.06       41.32     23.25 o 
   9   8   8        0.02       44.89     22.44 o 
  10   8   8       45.64       64.50     21.50 o 
  11   8   8        0.02        4.53     22.68 o 
  12   8   8        2.41       23.43     23.43 o 
  13   8   8        3.93       13.86     21.77 o 
  14   8   8        0.38       21.81     21.81 o 
 -15   9   8       28.17       51.44     18.25 o 
 -14   9   8       13.52       35.02     17.52 o 
 -13   9   8       17.56        1.84     20.15 o 
 -12   9   8       75.34       22.83     19.02 o 
 -11   9   8        2.92       21.57     21.57 o 
 -10   9   8      268.71      182.82     26.12 o 
  -9   9   8       17.13       18.44     20.49 o 
  -8   9   8       66.97      125.10     18.77 o 
  -7   9   8       40.21       25.44     19.08 o 
  -6   9   8       52.83       99.31     21.59 o 
  -5   9   8      115.61      163.34     24.29 o 
  -4   9   8      135.59       97.62     24.98 o 
  -3   9   8      150.28      148.30     23.53 o 
  -2   9   8      141.69       64.15     24.66 o 
  -1   9   8      179.43      139.17     28.88 o 
   0   9   8      277.99      271.41     31.76 o 
   1   9   8       72.36       93.36     32.09 o 
   2   9   8      321.29      285.69     34.98 o 
   3   9   8       32.85       26.10     26.10 o 
   4   9   8       18.65       11.49     28.74 o 
   5   9   8       13.85       28.37     28.37 o 
   6   9   8       64.93       27.89     27.89 o 
   7   9   8       30.90       29.97     29.97 o 
   8   9   8       70.80       15.87     23.81 o 
   9   9   8       11.99       35.70     22.95 o 
  10   9   8        0.41       53.60     24.35 o 
  11   9   8        4.34       57.63     25.36 o 
  12   9   8       44.04       25.89     25.89 o 
  13   9   8        0.74       21.96     21.96 o 
 -14  10   8       14.78        1.78     19.50 o 
 -13  10   8       34.91        1.86     20.47 o 
 -12  10   8        3.46       42.59     19.36 o 
 -11  10   8       49.31       14.00     18.00 o 
 -10  10   8        6.78       16.43     22.58 o 
  -9  10   8       62.47       25.18     18.89 o 
  -8  10   8        3.81       10.69     17.11 o 
  -7  10   8       41.45       67.47     21.76 o 
  -6  10   8        6.40       19.97     19.97 o 
  -5  10   8       99.68       92.95     24.94 o 
  -4  10   8       95.96       74.57     25.64 o 
  -3  10   8       11.66       31.39     24.14 o 
  -2  10   8       37.72        5.06     25.28 o 
  -1  10   8      204.28      194.21     32.30 o 
   0  10   8       91.95      147.80     29.55 o 
   1  10   8      423.90      561.45     41.81 o 
   2  10   8       15.63        5.97     26.87 o 
   3  10   8       14.01       29.72     29.72 o 
   4  10   8       81.84       26.53     26.53 o 
   5  10   8       24.06       61.09     26.18 o 
   6  10   8        0.15       11.43     28.57 o 
   7  10   8       42.46       13.95     27.91 o 
   8  10   8       24.71       27.06     27.06 o 
   9  10   8        6.04       26.04     26.04 o 
  10  10   8        7.36       24.82     24.82 o 
  11  10   8        9.30       28.11     28.11 o 
  12  10   8        6.02        6.56     24.06 o 
 -13  11   8        2.40        7.53     20.72 o 
 -12  11   8        0.91       11.79     21.63 o 
 -11  11   8       11.86       20.36     20.36 o 
 -10  11   8        2.28       31.42     20.96 o 
  -9  11   8       45.84       62.24     23.61 o 
  -8  11   8       16.30       21.91     19.72 o 
  -7  11   8        0.09       20.11     20.11 o 
  -6  11   8        6.38       27.35     20.52 o 
  -5  11   8        2.22       11.65     20.98 o 
  -4  11   8       60.81      103.06     23.97 o 
  -3  11   8        2.16       22.34     24.82 o 
  -2  11   8       24.52        7.80     20.78 o 
  -1  11   8        0.16       11.08     24.93 o 
   0  11   8       77.00       87.94     33.36 o 
   1  11   8        7.86       27.56     27.56 o 
   2  11   8       87.94       30.62     30.62 o 
   3  11   8       13.08        0.00     27.43 o 
   4  11   8        1.54       27.19     27.19 o 
   5  11   8        4.37       11.92     26.83 o 
   6  11   8        1.93       32.19     23.41 o 
   7  11   8        5.46       39.46     25.69 o 
   8  11   8        8.14       22.12     27.64 o 
   9  11   8        5.90       45.15     23.91 o 
  10  11   8        0.00       27.80     27.80 o 
  11  11   8        2.92        7.14     28.57 o 
 -12  12   8        0.27        7.97     23.90 o 
 -11  12   8       31.71       47.56     20.67 o 
 -10  12   8        0.48       19.21     25.62 o 
  -9  12   8       44.01       32.88     21.92 o 
  -8  12   8        0.02        0.00     22.43 o 
  -7  12   8       10.74       32.09     20.62 o 
  -6  12   8        1.03       29.60     18.73 o 
  -5  12   8        1.31        9.60     21.59 o 
  -4  12   8       26.91       19.74     22.21 o 
  -3  12   8        5.60       25.57     25.57 o 
  -2  12   8       35.27       26.77     24.08 o 
  -1  12   8       12.42       25.73     25.73 o 
   0  12   8       21.58       15.58     31.18 o 
   1  12   8        8.61        0.00     25.16 o 
   2  12   8      112.92      109.66     28.31 o 
   3  12   8       12.48       34.42     28.16 o 
   4  12   8       93.98      111.55     34.09 o 
   5  12   8        3.95       30.55     33.60 o 
   6  12   8        2.95       17.97     32.96 o 
   7  12   8        0.16       26.27     29.18 o 
   8  12   8        0.12        5.65     31.07 o 
   9  12   8        0.37       27.08     27.08 o 
  10  12   8        0.03       30.87     30.87 o 
 -11  13   8        2.45       20.96     20.96 o 
 -10  13   8       27.56        8.68     23.87 o 
  -9  13   8        9.42        8.93     22.34 o 
  -8  13   8       46.35       36.70     25.22 o 
  -7  13   8       11.63       65.77     21.15 o 
  -6  13   8       14.15       24.04     24.04 o 
  -5  13   8       98.90       51.81     22.21 o 
  -4  13   8        1.03       25.41     25.41 o 
  -3  13   8       23.68        5.28     26.34 o 
  -2  13   8       46.59       41.41     24.84 o 
  -1  13   8        3.79        2.96     26.63 o 
   0  13   8        4.23       48.13     28.89 o 
   1  13   8       12.23       35.60     35.60 o 
   2  13   8        0.53       32.34     32.34 o 
   3  13   8        4.52       64.32     28.95 o 
   4  13   8        9.54       15.92     31.82 o 
   5  13   8       24.13       31.34     31.34 o 
   6  13   8        0.91       33.76     33.76 o 
   7  13   8        3.80       20.90     29.87 o 
   8  13   8        1.89        2.89     31.74 o 
   9  13   8        3.50       52.49     27.62 o 
  -9  14   8       12.90       50.01     22.74 o 
  -8  14   8       14.88       25.74     25.74 o 
  -7  14   8       11.44        7.21     24.02 o 
  -6  14   8       23.29       66.60     24.66 o 
  -5  14   8       48.33      111.56     27.90 o 
  -4  14   8       41.89       70.62     26.15 o 
  -3  14   8       32.93       10.87     32.58 o 
  -2  14   8        0.20       28.48     28.48 o 
  -1  14   8       38.35       85.92     30.68 o 
   0  14   8        0.06       26.46     33.07 o 
   1  14   8       26.43        6.67     33.33 o 
   2  14   8       51.20        6.66     39.95 o 
   3  14   8        3.77       33.08     33.08 o 
   4  14   8        6.69       71.98     32.70 o 
   5  14   8        1.42       39.40     32.19 o 
   6  14   8        1.19        6.30     34.63 o 
   7  14   8        0.06       27.54     33.65 o 
  -7  15   8        0.00       34.34     34.34 o 
  -6  15   8       10.38       30.30     30.30 o 
  -5  15   8       26.33       46.84     26.02 o 
  -4  15   8        1.35       29.60     29.60 o 
  -3  15   8        1.28       11.18     30.77 o 
  -2  15   8       28.44       58.77     32.32 o 
  -1  15   8       14.92       12.80     35.20 o 
   0  15   8        7.85       20.46     34.09 o 
   1  15   8        5.32        6.87     37.78 o 
   2  15   8        0.25       37.72     37.72 o 
   3  15   8        5.81       17.03     40.86 o 
   4  15   8       18.51       84.12     40.37 o 
 -17   1   9        3.22        1.16     11.56 o 
 -16   1   9        5.07        1.24     12.37 o 
 -15   1   9        6.57       10.58     11.91 o 
 -14   1   9        3.62       11.34     14.16 o 
 -13   1   9        4.89       10.63     12.14 o 
 -12   1   9        0.17        8.15     14.66 o 
 -11   1   9       65.02       60.93     15.67 o 
 -10   1   9        0.07       16.69     16.69 o 
  -9   1   9       45.46       39.34     17.71 o 
  -8   1   9       66.86       74.68     18.67 o 
  -7   1   9       11.58        4.35     19.59 o 
  -6   1   9      248.95      270.84     25.04 o 
  -5   1   9       25.15       21.35     21.35 o 
  -4   1   9       30.12       86.38     19.74 o 
  -3   1   9       15.32        2.56     20.50 o 
  -2   1   9       45.63       87.71     18.60 o 
  -1   1   9       16.82       18.97     19.24 o 
   0   1   9      120.08      123.75     22.49 o 
   1   1   9      231.89      149.35     24.00 o 
   2   1   9       35.39        0.00     18.48 o 
   3   1   9        3.23        2.65     18.53 o 
   4   1   9       12.74        8.00     18.65 o 
   5   1   9       14.37       21.50     21.50 o 
   6   1   9       32.04       27.09     24.40 o 
   7   1   9        7.58        0.00     21.83 o 
   8   1   9       49.65       71.26     21.92 o 
   9   1   9        0.15       24.68     24.68 o 
  10   1   9        0.73       16.39     21.84 o 
  11   1   9       29.36       37.91     24.37 o 
  12   1   9        4.07        2.68     29.38 o 
  13   1   9        3.95       36.68     28.82 o 
  14   1   9        8.41       30.72     30.72 o 
 -17   2   9        1.57        8.43     12.03 o 
 -16   2   9       14.70       19.25     12.83 o 
 -15   2   9       13.35       13.64     13.64 o 
 -14   2   9       99.27       89.71     14.46 o 
 -13   2   9        1.94       21.46     13.80 o 
 -12   2   9       50.33       30.82     14.60 o 
 -11   2   9       34.91       32.60     15.45 o 
 -10   2   9        0.45        5.43     16.30 o 
  -9   2   9      577.61      618.05     28.61 o 
  -8   2   9        3.48       14.02     20.03 o 
  -7   2   9      168.46      184.39     25.13 o 
  -6   2   9       86.27       76.41     21.83 o 
  -5   2   9      131.50       99.85     22.70 o 
  -4   2   9        3.71       29.98     16.49 o 
  -3   2   9      216.33      258.83     24.42 o 
  -2   2   9      247.33      225.17     22.78 o 
  -1   2   9        0.12       15.71     15.71 o 
   0   2   9      215.91      263.10     24.17 o 
   1   2   9       34.88        2.57     18.04 o 
   2   2   9        6.78       33.16     17.85 o 
   3   2   9        0.07       12.74     17.84 o 
   4   2   9       19.02       20.46     20.46 o 
   5   2   9       89.53       97.82     20.59 o 
   6   2   9        1.76       18.13     20.71 o 
   7   2   9        3.35       20.79     18.21 o 
   8   2   9        0.86       54.65     23.43 o 
   9   2   9        8.15       10.37     20.74 o 
  10   2   9        5.76       15.43     23.15 o 
  11   2   9        3.55       10.14     25.36 o 
  12   2   9       43.57       57.20     27.35 o 
  13   2   9       27.34       21.82     26.68 o 
  14   2   9        1.38       28.23     25.88 o 
 -16   3   9       19.23       26.56     15.93 o 
 -15   3   9       31.59       76.03     14.08 o 
 -14   3   9        0.74       29.73     13.38 o 
 -13   3   9       26.77       23.45     15.64 o 
 -12   3   9        7.02       14.77     14.77 o 
 -11   3   9       22.39       42.98     13.76 o 
 -10   3   9       59.22       25.18     17.99 o 
  -9   3   9       74.78      116.62     20.68 o 
  -8   3   9      180.85      257.37     21.62 o 
  -7   3   9       19.79        4.10     18.44 o 
  -6   3   9      288.37      230.43     23.47 o 
  -5   3   9       86.72      153.08     22.19 o 
  -4   3   9       43.43       18.44     20.74 o 
  -3   3   9        7.84        2.40     19.14 o 
  -2   3   9       41.97       72.01     19.87 o 
  -1   3   9      152.29       92.71     23.18 o 
   0   3   9       82.03       73.69     21.21 o 
   1   3   9      173.67      144.23     23.19 o 
   2   3   9       20.49       10.15     20.31 o 
   3   3   9        2.90       42.87     20.18 o 
   4   3   9       32.25       27.70     20.13 o 
   5   3   9       12.36       47.84     17.64 o 
   6   3   9       32.18       12.60     22.68 o 
   7   3   9       69.23       40.28     22.66 o 
   8   3   9       65.27       37.58     22.56 o 
   9   3   9        6.60       24.83     24.83 o 
  10   3   9       22.80       29.37     22.03 o 
  11   3   9       10.75       45.55     23.98 o 
  12   3   9        0.56        0.25     18.67 o 
  13   3   9        5.98        9.03     24.82 o 
  14   3   9       23.58        8.69     23.89 o 
 -16   4   9       16.98       15.05     15.05 o 
 -15   4   9        4.79       13.05     14.49 o 
 -14   4   9       16.35       13.75     15.28 o 
 -13   4   9        0.76        6.41     14.41 o 
 -12   4   9       20.88        0.00     15.05 o 
 -11   4   9        0.04        1.75     15.66 o 
 -10   4   9       15.86       12.67     19.90 o 
  -9   4   9      295.54      276.18     22.54 o 
  -8   4   9        0.83       17.57     17.57 o 
  -7   4   9      288.88      291.92     24.33 o 
  -6   4   9      223.04      227.57     23.18 o 
  -5   4   9       21.56       21.91     21.91 o 
  -4   4   9       36.47       59.31     22.81 o 
  -3   4   9        4.72       38.02     21.38 o 
  -2   4   9      385.84      393.84     29.71 o 
  -1   4   9       46.65       15.50     20.66 o 
   0   4   9        0.00       32.19     18.78 o 
   1   4   9        3.64        5.27     18.44 o 
   2   4   9      123.27      126.83     20.70 o 
   3   4   9       27.04       12.78     20.45 o 
   4   4   9       28.44       22.83     22.83 o 
   5   4   9       85.74      113.36     20.15 o 
   6   4   9       13.41       22.53     22.53 o 
   7   4   9        8.78        4.97     19.88 o 
   8   4   9        1.59       22.12     22.12 o 
   9   4   9        0.19       24.19     24.19 o 
  10   4   9       22.65        2.37     23.66 o 
  11   4   9        8.45       18.40     22.99 o 
  12   4   9        5.60        4.43     24.42 o 
  13   4   9       11.57       14.90     23.40 o 
  14   4   9        8.01       20.26     24.31 o 
 -16   5   9       12.24       14.05     15.45 o 
 -15   5   9        0.23       17.88     17.88 o 
 -14   5   9       22.11       20.39     17.25 o 
 -13   5   9        0.89        8.21     14.78 o 
 -12   5   9        0.11        8.54     15.39 o 
 -11   5   9       21.16       42.54     15.96 o 
 -10   5   9       23.25       18.34     18.34 o 
  -9   5   9        4.64       45.46     17.05 o 
  -8   5   9       28.57       13.71     19.57 o 
  -7   5   9       11.27       30.37     18.23 o 
  -6   5   9       23.57        4.20     18.89 o 
  -5   5   9       55.09       50.14     19.62 o 
  -4   5   9       24.56       49.97     20.45 o 
  -3   5   9       11.37       23.72     23.72 o 
  -2   5   9       83.20       74.56     24.84 o 
  -1   5   9       66.55       78.28     23.47 o 
   0   5   9        5.27       43.88     19.20 o 
   1   5   9       21.48       57.12     21.76 o 
   2   5   9        6.82       37.42     24.05 o 
   3   5   9      225.28      152.63     26.31 o 
   4   5   9       29.98       44.14     23.37 o 
   5   5   9        7.91        5.13     20.51 o 
   6   5   9        6.31        2.54     20.26 o 
   7   5   9       39.70       22.47     22.47 o 
   8   5   9        8.69       22.07     22.07 o 
   9   5   9       29.52       45.54     21.58 o 
  10   5   9       12.61       25.61     25.61 o 
  11   5   9       29.50       26.92     26.92 o 
  12   5   9        7.95       45.08     25.76 o 
  13   5   9        0.78       24.46     24.46 o 
 -15   6   9        1.01        9.16     16.78 o 
 -14   6   9       25.93       32.15     16.08 o 
 -13   6   9        1.58       18.50     18.50 o 
 -12   6   9       21.26       36.73     17.49 o 
 -11   6   9        1.66        5.43     16.29 o 
 -10   6   9       56.49       22.40     18.67 o 
  -9   6   9      150.38      142.23     23.06 o 
  -8   6   9        0.55        1.98     17.81 o 
  -7   6   9      177.76      157.00     18.35 o 
  -6   6   9       10.14        4.22     21.07 o 
  -5   6   9       71.09      135.40     21.83 o 
  -4   6   9        0.15        6.83     20.46 o 
  -3   6   9      164.73       90.37     23.79 o 
  -2   6   9       99.28       85.00     22.50 o 
  -1   6   9        6.17       15.84     21.13 o 
   0   6   9       94.47      138.48     25.43 o 
   1   6   9        1.26       22.48     22.48 o 
   2   6   9      229.84      143.92     27.67 o 
   3   6   9       64.06       68.07     24.51 o 
   4   6   9       55.18       56.29     26.81 o 
   5   6   9       17.11        7.92     23.74 o 
   6   6   9       25.22        7.77     23.33 o 
   7   6   9        0.49       30.49     22.87 o 
   8   6   9        9.59       22.32     22.32 o 
   9   6   9       66.72       21.69     21.69 o 
  10   6   9       15.85        2.32     23.23 o 
  11   6   9        0.15       24.47     24.47 o 
  12   6   9        4.76       42.21     23.21 o 
  13   6   9        0.07        9.93     21.84 o 
 -15   7   9        8.67       29.61     17.14 o 
 -14   7   9       18.37        9.86     18.08 o 
 -13   7   9       10.89       27.53     15.49 o 
 -12   7   9        1.70       46.53     17.89 o 
 -11   7   9       34.46       59.21     20.36 o 
 -10   7   9        9.25       41.94     19.05 o 
  -9   7   9        7.97       21.55     21.55 o 
  -8   7   9      145.90      120.63     26.14 o 
  -7   7   9       60.32       92.98     20.66 o 
  -6   7   9      140.14      185.21     21.28 o 
  -5   7   9       38.60       17.62     22.02 o 
  -4   7   9        8.48        2.30     20.61 o 
  -3   7   9        2.39       33.52     21.55 o 
  -2   7   9       29.83       70.59     22.70 o 
  -1   7   9       11.19       12.36     18.73 o 
   0   7   9        1.36       23.17     23.17 o 
   1   7   9       91.10      162.11     28.94 o 
   2   7   9       21.51        8.58     25.73 o 
   3   7   9       74.47      132.41     25.36 o 
   4   7   9       38.28       27.71     27.71 o 
   5   7   9        0.01       16.33     24.49 o 
   6   7   9       29.12       26.66     26.66 o 
   7   7   9       15.55       15.62     26.03 o 
   8   7   9       15.57       10.11     27.83 o 
   9   7   9        0.29       12.21     26.88 o 
  10   7   9        3.17        2.35     21.09 o 
  11   7   9        3.46       24.52     24.52 o 
  12   7   9        0.62       10.50     25.20 o 
 -14   8   9        1.24       20.10     20.10 o 
 -13   8   9        5.04       28.11     15.81 o 
 -12   8   9        6.14        1.84     18.29 o 
 -11   8   9        7.33       37.84     18.92 o 
 -10   8   9       21.75        9.75     19.48 o 
  -9   8   9        9.29       22.00     22.00 o 
  -8   8   9       20.48       10.26     20.51 o 
  -7   8   9        2.41       21.04     21.04 o 
  -6   8   9       69.09       21.63     21.63 o 
  -5   8   9      120.22      100.48     24.56 o 
  -4   8   9       31.32       18.54     23.17 o 
  -3   8   9       19.42        4.84     24.21 o 
  -2   8   9       14.90        5.10     22.96 o 
  -1   8   9       12.72       59.74     24.44 o 
   0   8   9       20.43       11.84     29.63 o 
   1   8   9       21.19       92.08     26.74 o 
   2   8   9       34.35       41.20     29.44 o 
   3   8   9       23.18       49.39     26.16 o 
   4   8   9       27.11       40.02     25.73 o 
   5   8   9        0.47       28.06     28.06 o 
   6   8   9        1.29       52.15     27.43 o 
   7   8   9        3.20       16.04     24.05 o 
   8   8   9        0.29        2.59     25.88 o 
   9   8   9       17.59       22.42     27.40 o 
  10   8   9        4.57       19.02     26.17 o 
  11   8   9        0.06        6.76     24.75 o 
  12   8   9        8.51       25.30     25.30 o 
 -13   9   9        0.33        1.79     17.90 o 
 -12   9   9        2.26        5.61     20.54 o 
 -11   9   9        0.96        7.73     19.33 o 
 -10   9   9        1.88        9.95     21.91 o 
  -9   9   9       27.49       22.49     22.49 o 
  -8   9   9        3.57       20.96     20.96 o 
  -7   9   9        2.51       51.57     19.34 o 
  -6   9   9      140.43      165.50     22.07 o 
  -5   9   9        0.10       38.67     20.47 o 
  -4   9   9        3.02        4.72     21.21 o 
  -3   9   9       59.90        7.38     27.07 o 
  -2   9   9      176.60      168.49     28.51 o 
  -1   9   9        0.21       16.59     24.87 o 
   0   9   9        3.68       51.46     27.24 o 
   1   9   9        8.86       27.38     27.38 o 
   2   9   9       10.83       57.39     27.20 o 
   3   9   9        4.96       35.84     29.86 o 
   4   9   9       46.55       35.30     29.42 o 
   5   9   9        1.15       31.77     31.77 o 
   6   9   9       32.60       28.21     28.21 o 
   7   9   9       10.17       19.20     24.70 o 
   8   9   9        3.18       29.16     29.16 o 
   9   9   9       12.87       27.98     27.98 o 
  10   9   9        0.33        2.43     24.20 o 
  11   9   9        0.06        9.13     25.10 o 
 -12  10   9       26.54       58.94     19.01 o 
 -11  10   9        6.94        9.87     21.70 o 
 -10  10   9        5.59       16.28     22.38 o 
  -9  10   9      111.15      108.77     27.19 o 
  -8  10   9       76.28       51.48     23.59 o 
  -7  10   9        1.01       24.19     24.19 o 
  -6  10   9       10.81       31.59     20.32 o 
  -5  10   9       48.77       37.21     23.25 o 
  -4  10   9       12.69       19.26     21.67 o 
  -3  10   9       94.25      115.49     25.11 o 
  -2  10   9       80.86      113.65     29.08 o 
  -1  10   9       38.94        8.47     31.03 o 
   0  10   9       18.56        0.00     27.86 o 
   1  10   9        1.14       31.13     31.13 o 
   2  10   9        1.98       34.07     34.07 o 
   3  10   9       10.12       39.84     27.60 o 
   4  10   9       13.84        9.07     30.21 o 
   5  10   9        0.23       29.65     29.65 o 
   6  10   9        0.12       31.86     31.86 o 
   7  10   9        3.51       53.43     30.94 o 
   8  10   9        0.05       27.13     27.13 o 
   9  10   9        1.23       28.56     28.56 o 
  10  10   9        0.30       19.71     24.63 o 
 -11  11   9       42.77       54.25     24.12 o 
 -10  11   9       35.15       62.33     20.77 o 
  -9  11   9       25.65       17.11     23.52 o 
  -8  11   9       52.71       35.13     26.34 o 
  -7  11   9        0.79        6.76     22.52 o 
  -6  11   9       27.28       30.08     23.13 o 
  -5  11   9       27.30        7.14     23.82 o 
  -4  11   9       37.43       83.83     24.65 o 
  -3  11   9        5.78       17.99     28.27 o 
  -2  11   9      137.39      154.13     32.45 o 
  -1  11   9       43.64       26.02     31.80 o 
   0  11   9        0.50       38.01     31.66 o 
   1  11   9       20.64       25.50     35.07 o 
   2  11   9       37.61       50.79     34.92 o 
   3  11   9       24.62       34.58     34.58 o 
   4  11   9       56.16       37.18     37.18 o 
   5  11   9        8.37       12.15     30.39 o 
   6  11   9       22.77        5.93     32.64 o 
   7  11   9        3.29       11.52     31.67 o 
   8  11   9        0.19       30.50     30.50 o 
   9  11   9        2.49        2.46     26.50 o 
 -10  12   9       18.84       16.94     21.17 o 
  -9  12   9       35.10       39.32     26.21 o 
  -8  12   9        2.92       24.70     26.96 o 
  -7  12   9        1.65        0.87     23.07 o 
  -6  12   9       18.66        9.48     26.09 o 
  -5  12   9       32.16        2.46     26.88 o 
  -4  12   9        1.04       40.48     25.29 o 
  -3  12   9       64.25       68.54     29.00 o 
  -2  12   9        7.75       30.52     30.52 o 
  -1  12   9        0.19       32.68     32.68 o 
   0  12   9       42.92        6.49     35.72 o 
   1  12   9       18.04       32.67     32.67 o 
   2  12   9        9.54       35.82     35.82 o 
   3  12   9       17.10       29.03     32.24 o 
   4  12   9       56.80       28.60     34.96 o 
   5  12   9        3.98       52.98     34.28 o 
   6  12   9       11.98       66.87     33.43 o 
   7  12   9        2.07       38.28     29.45 o 
  -8  13   9        0.96       55.10     25.25 o 
  -7  13   9       13.06       47.26     23.61 o 
  -6  13   9        7.36       17.03     26.75 o 
  -5  13   9       10.53        7.53     25.09 o 
  -4  13   9        7.12        7.79     28.58 o 
  -3  13   9        0.72        5.41     29.79 o 
  -2  13   9        2.08       22.80     31.35 o 
  -1  13   9        0.04       33.67     33.67 o 
   0  13   9       12.93       40.00     40.00 o 
   1  13   9       19.89       36.92     40.26 o 
   2  13   9        7.51        3.34     36.77 o 
   3  13   9        0.01       56.25     36.41 o 
   4  13   9        3.21       19.56     35.86 o 
   5  13   9       23.42       25.56     38.34 o 
  -4  14   9        0.71       29.36     26.68 o 
  -3  14   9        0.01       22.27     27.84 o 
  -2  14   9        0.12       35.18     38.12 o 
  -1  14   9       10.97       50.60     37.94 o 
   0  14   9        3.94       58.27     34.26 o 
   1  14   9       20.16       41.37     41.37 o 
   2  14   9        3.57       41.21     41.21 o 
 -15   0  10       23.81       14.92     14.92 o 
 -14   0  10        0.34       10.57     13.60 o 
 -13   0  10       61.12       95.45     18.42 o 
 -12   0  10       17.07       36.84     20.26 o 
 -11   0  10       49.20       66.30     20.08 o 
 -10   0  10        0.63       13.03     19.55 o 
  -9   0  10        6.80       23.32     23.32 o 
  -8   0  10        1.22       22.35     22.35 o 
  -7   0  10       92.51       78.85     23.65 o 
  -6   0  10      658.84      665.79     44.22 o 
  -5   0  10     1061.24     1227.69     52.01 o 
  -4   0  10        0.04       21.04     27.04 o 
  -3   0  10       40.43       62.19     24.87 o 
  -2   0  10      221.14      221.00     32.03 o 
  -1   0  10        5.32       22.96     26.25 o 
   0   0  10        2.27       13.27     26.54 o 
   1   0  10       15.14       24.41     21.37 o 
   2   0  10      280.76      280.21     32.79 o 
   3   0  10       11.99       53.36     23.71 o 
   4   0  10       15.69       22.40     20.78 o 
   5   0  10        0.35       38.77     23.87 o 
   6   0  10       25.98       84.04     24.00 o 
   7   0  10       35.93       54.34     27.17 o 
   8   0  10        8.02       27.28     27.28 o 
   9   0  10        9.14       15.18     27.32 o 
  10   0  10        3.47       33.30     33.30 o 
  11   0  10        4.26        9.03     30.08 o 
  12   0  10        2.64        8.93     32.74 o 
 -15   1  10        8.71       18.72     14.72 o 
 -14   1  10       57.92       79.22     14.67 o 
 -13   1  10       13.27       17.66     17.66 o 
 -12   1  10       26.03       64.64     15.72 o 
 -11   1  10        5.68       39.68     17.01 o 
 -10   1  10      106.45       99.43     20.29 o 
  -9   1  10       51.59       49.77     23.81 o 
  -8   1  10       22.78       43.55     22.92 o 
  -7   1  10      168.24      193.11     24.13 o 
  -6   1  10       11.64        5.06     25.28 o 
  -5   1  10      254.99      335.25     31.68 o 
  -4   1  10       76.40       71.38     24.70 o 
  -3   1  10       18.76       59.78     19.93 o 
  -2   1  10        2.42       26.48     26.48 o 
  -1   1  10        4.18       39.35     24.21 o 
   0   1  10       42.38       80.01     24.61 o 
   1   1  10        5.13       22.91     22.91 o 
   2   1  10       13.56       16.88     22.51 o 
   3   1  10       65.00       53.25     25.22 o 
   4   1  10        8.19       19.66     25.27 o 
   5   1  10       45.07       70.53     22.57 o 
   6   1  10        5.67        2.84     22.70 o 
   7   1  10        0.90       42.73     22.79 o 
   8   1  10        3.61       14.28     28.54 o 
   9   1  10        6.34       28.50     28.50 o 
  10   1  10        3.33       11.34     28.34 o 
  11   1  10        1.68        5.61     30.86 o 
  12   1  10        4.92        2.76     30.40 o 
 -15   2  10        0.33       22.92     13.48 o 
 -14   2  10        0.06       17.51     17.51 o 
 -13   2  10        9.96        6.31     15.78 o 
 -12   2  10       10.28       39.09     15.29 o 
 -11   2  10        0.15        9.12     18.24 o 
 -10   2  10       44.31       19.46     19.46 o 
  -9   2  10        0.03       10.33     16.53 o 
  -8   2  10        8.01       43.63     17.45 o 
  -7   2  10       79.16      114.55     22.90 o 
  -6   2  10      392.66      409.68     31.15 o 
  -5   2  10      179.60      149.81     27.46 o 
  -4   2  10       59.99       83.04     23.35 o 
  -3   2  10       24.59       40.37     21.53 o 
  -2   2  10       15.41        0.00     19.50 o 
  -1   2  10        4.17       22.98     22.98 o 
   0   2  10       20.45       38.10     23.43 o 
   1   2  10        0.63       11.03     24.84 o 
   2   2  10       57.35       35.25     24.40 o 
   3   2  10        0.03       21.56     21.56 o 
   4   2  10        0.77       18.87     21.56 o 
   5   2  10       36.34       26.98     26.98 o 
   6   2  10        0.36       13.53     21.64 o 
   7   2  10        0.11       21.66     21.66 o 
   8   2  10        1.42       30.28     24.34 o 
   9   2  10        0.12       26.89     26.89 o 
  10   2  10        1.49       13.31     29.29 o 
  11   2  10        1.23       23.59     26.22 o 
  12   2  10        0.00       30.80     28.25 o 
 -14   3  10       26.17        2.95     17.69 o 
 -13   3  10        0.24       17.36     17.36 o 
 -12   3  10       16.58        6.74     18.52 o 
 -11   3  10       19.36       34.04     17.90 o 
 -10   3  10        5.09       32.29     17.10 o 
  -9   3  10       38.88        4.01     20.06 o 
  -8   3  10       12.84       12.67     21.13 o 
  -7   3  10       17.79        8.86     22.16 o 
  -6   3  10       22.90       50.97     23.17 o 
  -5   3  10       21.33        2.42     24.15 o 
  -4   3  10       12.87       20.10     22.62 o 
  -3   3  10       77.17       47.00     26.11 o 
  -2   3  10      161.31      154.38     27.08 o 
  -1   3  10      141.42       95.26     25.22 o 
   0   3  10        4.22       48.78     22.95 o 
   1   3  10        4.08        8.20     24.60 o 
   2   3  10       38.93       99.17     21.43 o 
   3   3  10        1.31       55.68     21.21 o 
   4   3  10       11.90       13.19     23.74 o 
   5   3  10        5.35       36.80     21.04 o 
   6   3  10       24.59       68.18     20.98 o 
   7   3  10       15.13       20.90     23.51 o 
   8   3  10        1.70        7.78     23.35 o 
   9   3  10        1.92       25.64     23.09 o 
  10   3  10       10.92       49.87     25.24 o 
  11   3  10        6.28        2.47     24.69 o 
  12   3  10        0.02       33.61     26.41 o 
 -14   4  10        0.05       15.01     16.52 o 
 -13   4  10       29.15       20.74     15.96 o 
 -12   4  10        0.10       16.90     16.90 o 
 -11   4  10       44.82       24.99     17.84 o 
 -10   4  10       37.72       20.69     20.69 o 
  -9   4  10        7.75        5.93     17.79 o 
  -8   4  10       77.50      113.98     22.80 o 
  -7   4  10       65.00       67.26     21.69 o 
  -6   4  10       25.27       31.74     22.67 o 
  -5   4  10        6.36        4.74     21.30 o 
  -4   4  10       90.84       83.89     27.14 o 
  -3   4  10       57.17       20.57     25.71 o 
  -2   4  10       99.76      123.19     26.79 o 
  -1   4  10       40.61       36.20     25.06 o 
   0   4  10       88.56       57.41     28.71 o 
   1   4  10        4.93        8.30     24.92 o 
   2   4  10       27.32       43.34     21.66 o 
   3   4  10       42.03       21.33     21.33 o 
   4   4  10        8.16       23.72     23.72 o 
   5   4  10       46.52       13.06     23.50 o 
   6   4  10       26.12        5.17     23.30 o 
   7   4  10       11.99       25.62     23.07 o 
   8   4  10        7.32        9.78     22.76 o 
   9   4  10        6.91       54.65     22.35 o 
  10   4  10       10.84        7.28     26.70 o 
  11   4  10        1.03        2.36     25.92 o 
 -14   5  10       30.32       19.94     16.86 o 
 -13   5  10        0.75       14.60     16.22 o 
 -12   5  10       84.16      129.96     20.52 o 
 -11   5  10        4.01        5.38     17.95 o 
 -10   5  10        5.05        1.88     16.93 o 
  -9   5  10        7.16       21.65     17.71 o 
  -8   5  10       54.25       69.84     20.54 o 
  -7   5  10       90.94       85.78     23.59 o 
  -6   5  10       46.93       69.38     22.38 o 
  -5   5  10      107.63      105.17     28.03 o 
  -4   5  10      112.15       73.25     26.85 o 
  -3   5  10      107.54      171.05     28.08 o 
  -2   5  10      313.62      264.46     32.05 o 
  -1   5  10      107.27       44.72     30.74 o 
   0   5  10       45.25       23.27     26.18 o 
   1   5  10        3.44        8.52     22.71 o 
   2   5  10        3.19       11.09     24.98 o 
   3   5  10        1.09       24.51     24.51 o 
   4   5  10       10.16       37.51     24.11 o 
   5   5  10       10.09       26.39     23.75 o 
   6   5  10       17.73       18.34     23.40 o 
   7   5  10       39.70        5.11     28.11 o 
   8   5  10        0.16       22.55     25.05 o 
   9   5  10        1.57        7.33     26.88 o 
  10   5  10        6.06       11.84     23.69 o 
  11   5  10        9.18       27.39     27.39 o 
 -13   6  10       12.11        4.96     16.55 o 
 -12   6  10        0.25       10.43     17.39 o 
 -11   6  10        8.15       12.73     18.19 o 
 -10   6  10        0.98        3.78     18.96 o 
  -9   6  10        1.34        5.93     17.79 o 
  -8   6  10        9.06       10.28     20.55 o 
  -7   6  10      109.16      119.74     25.66 o 
  -6   6  10       36.86       20.05     24.51 o 
  -5   6  10       39.03       60.41     23.23 o 
  -4   6  10       26.55       26.73     26.73 o 
  -3   6  10       29.43       10.19     25.47 o 
  -2   6  10      166.19      144.47     29.43 o 
  -1   6  10        0.61       50.70     25.34 o 
   0   6  10        0.00       20.76     29.65 o 
   1   6  10        4.29        0.00     23.39 o 
   2   6  10        1.70       20.04     25.76 o 
   3   6  10        6.58       19.63     25.24 o 
   4   6  10        6.58       46.73     24.75 o 
   5   6  10        5.42       21.58     24.27 o 
   6   6  10        3.37       21.15     26.42 o 
   7   6  10        7.75       23.25     23.25 o 
   8   6  10       18.52       25.16     27.68 o 
   9   6  10        9.17        7.31     24.38 o 
  10   6  10        1.95       28.16     23.46 o 
 -12   7  10        0.05       21.25     15.94 o 
 -11   7  10       11.69        9.25     20.33 o 
 -10   7  10       24.45       19.23     19.23 o 
  -9   7  10       27.42       57.88     19.96 o 
  -8   7  10        1.08       26.91     18.63 o 
  -7   7  10       50.04       83.76     23.62 o 
  -6   7  10       82.73      113.81     24.55 o 
  -5   7  10       93.35      151.13     23.25 o 
  -4   7  10       76.91       77.77     24.30 o 
  -3   7  10       20.94       12.75     25.50 o 
  -2   7  10        0.09        0.00     24.19 o 
  -1   7  10        0.00        0.46     25.60 o 
   0   7  10        0.07       30.38     30.38 o 
   1   7  10        7.03       39.11     27.08 o 
   2   7  10       18.34       56.09     26.57 o 
   3   7  10       64.97       49.19     31.83 o 
   4   7  10        2.80       31.17     31.17 o 
   5   7  10        7.20       30.49     30.49 o 
   6   7  10        0.12       29.75     29.75 o 
   7   7  10        9.16       21.06     28.97 o 
   8   7  10        2.69       28.06     25.51 o 
   9   7  10        0.45       24.58     29.50 o 
  10   7  10        0.54       28.22     28.22 o 
 -11   8  10       13.83       47.08     18.83 o 
 -10   8  10       16.87       48.89     17.61 o 
  -9   8  10       14.21        6.08     24.31 o 
  -8   8  10       45.45       18.88     23.06 o 
  -7   8  10       14.13       26.04     26.04 o 
  -6   8  10       99.95      108.03     27.00 o 
  -5   8  10       58.37       66.86     21.07 o 
  -4   8  10       53.38       80.67     24.44 o 
  -3   8  10       14.09       15.40     25.66 o 
  -2   8  10       18.75       27.08     27.08 o 
  -1   8  10       61.94       31.64     34.53 o 
   0   8  10       28.31       31.04     31.04 o 
   1   8  10       70.95       71.01     27.79 o 
   2   8  10       10.58       15.20     30.39 o 
   3   8  10       17.47       14.92     32.81 o 
   4   8  10       79.66       14.60     32.12 o 
   5   8  10        6.39       31.37     31.37 o 
   6   8  10        5.28       44.44     27.78 o 
   7   8  10        1.09        0.00     32.33 o 
   8   8  10        1.06       31.20     23.41 o 
   9   8  10        0.61       27.43     27.43 o 
 -10   9  10       14.66       29.90     21.93 o 
  -9   9  10       45.49       35.07     20.62 o 
  -8   9  10        0.48        0.00     19.19 o 
  -7   9  10      140.71      187.27     26.44 o 
  -6   9  10       16.00       61.59     22.81 o 
  -5   9  10        8.08        7.11     26.06 o 
  -4   9  10       13.74       39.40     22.24 o 
  -3   9  10       15.15       12.96     28.52 o 
  -2   9  10       14.08        2.75     30.13 o 
  -1   9  10       50.99       93.36     32.09 o 
   0   9  10       11.50        3.17     34.84 o 
   1   9  10        0.81        3.17     34.79 o 
   2   9  10       56.67       68.68     37.47 o 
   3   9  10       57.46        9.20     33.75 o 
   4   9  10       56.07       18.03     36.05 o 
   5   9  10       74.86      108.55     32.26 o 
   6   9  10        2.30       34.22     34.22 o 
   7   9  10        0.05       30.38     30.38 o 
   8   9  10        2.36        2.66     29.23 o 
  -9  10  10       17.39        2.10     23.14 o 
  -8  10  10        0.21       34.76     21.73 o 
  -7  10  10        6.70        4.49     24.69 o 
  -6  10  10       66.14       88.20     25.53 o 
  -5  10  10        5.08       14.45     26.49 o 
  -4  10  10       50.74       77.78     27.60 o 
  -3  10  10        0.21       28.94     28.94 o 
  -2  10  10       22.35        0.00     30.56 o 
  -1  10  10        0.89        2.98     32.63 o 
   0  10  10        5.07       12.94     35.58 o 
   1  10  10       21.24       77.67     32.36 o 
   2  10  10       18.53       22.41     32.01 o 
   3  10  10       37.18       28.35     34.65 o 
   4  10  10       30.79       15.44     37.03 o 
   5  10  10        0.60       33.13     33.13 o 
   6  10  10       13.27       11.70     35.12 o 
  -7  11  10        5.57       25.19     25.19 o 
  -6  11  10        2.61        4.74     26.05 o 
  -5  11  10        9.37       41.73     27.01 o 
  -4  11  10        1.89       20.46     28.12 o 
  -3  11  10        0.07        2.68     29.47 o 
  -2  11  10        2.65       16.97     28.30 o 
  -1  11  10       17.73       12.10     33.30 o 
   0  11  10        3.55       42.96     36.35 o 
   1  11  10        0.96        9.94     36.42 o 
   2  11  10        0.78       36.08     36.08 o 
   3  11  10        4.95       35.53     35.53 o 
   4  11  10       17.67       28.50     38.00 o 
  -4  12  10       20.48       31.34     31.34 o 
  -3  12  10       14.36       13.68     27.36 o 
  -2  12  10        0.41       34.68     34.68 o 
  -1  12  10       39.05       52.66     34.07 o 
   0  12  10        7.14       23.66     40.56 o 
   1  12  10       17.58       47.45     37.28 o 
 -12   1  11        5.39       24.88     19.13 o 
 -11   1  11        0.08        4.16     22.90 o 
 -10   1  11       40.10       24.70     24.70 o 
  -9   1  11        0.21       21.64     24.03 o 
  -8   1  11        3.32       43.38     22.97 o 
  -7   1  11        1.12       13.47     24.23 o 
  -6   1  11       26.41       48.00     28.23 o 
  -5   1  11       45.16        2.95     29.45 o 
  -4   1  11        3.43       15.31     27.53 o 
  -3   1  11       79.35       82.25     34.79 o 
  -2   1  11        0.03       32.58     32.58 o 
  -1   1  11       17.33       23.35     30.02 o 
   0   1  11        4.29        4.06     30.31 o 
   1   1  11       23.47       77.08     24.66 o 
   2   1  11        5.37       26.99     26.99 o 
   3   1  11        6.48       26.73     26.73 o 
   4   1  11       43.56       62.21     29.63 o 
   5   1  11        0.02        0.00     29.64 o 
   6   1  11        0.81       47.53     26.73 o 
   7   1  11        0.45       38.65     26.77 o 
   8   1  11        6.56       17.83     26.76 o 
   9   1  11        2.66       47.37     35.52 o 
 -12   2  11       16.66       18.26     20.08 o 
 -11   2  11       60.42       84.95     19.75 o 
 -10   2  11        0.66       23.35     23.35 o 
  -9   2  11       39.25       43.02     22.64 o 
  -8   2  11        8.60       14.40     23.99 o 
  -7   2  11        6.70       65.71     22.75 o 
  -6   2  11      136.38      143.02     31.78 o 
  -5   2  11       23.30       27.63     27.63 o 
  -4   2  11      100.54      109.19     34.48 o 
  -3   2  11       49.15      101.28     29.78 o 
  -2   2  11       99.67      104.61     27.70 o 
  -1   2  11       49.99      104.34     28.46 o 
   0   2  11       67.55       68.38     28.86 o 
   1   2  11       12.37       14.82     29.63 o 
   2   2  11        6.28       25.99     25.99 o 
   3   2  11       66.83       99.90     28.54 o 
   4   2  11        3.26       19.88     25.55 o 
   5   2  11        6.92        5.67     28.34 o 
   6   2  11        2.31       25.48     28.29 o 
   7   2  11        1.00       25.42     25.42 o 
   8   2  11        2.79       28.11     28.11 o 
   9   2  11        0.37       39.45     27.89 o 
 -11   3  11        1.12       17.19     21.00 o 
 -10   3  11       57.77      110.30     20.43 o 
  -9   3  11        2.38       10.86     21.72 o 
  -8   3  11        2.25        2.30     22.98 o 
  -7   3  11       13.39       24.19     24.19 o 
  -6   3  11       57.70       88.76     27.90 o 
  -5   3  11      169.49      169.32     31.79 o 
  -4   3  11        3.31       30.34     30.34 o 
  -3   3  11       95.88       68.78     31.53 o 
  -2   3  11        6.19       29.68     29.68 o 
  -1   3  11       60.22       70.43     27.56 o 
   0   3  11        4.14       31.18     31.18 o 
   1   3  11       51.59       81.63     29.14 o 
   2   3  11       31.03       88.00     28.39 o 
   3   3  11       10.57       13.98     25.16 o 
   4   3  11       46.52       16.62     30.46 o 
   5   3  11        2.69       27.50     27.50 o 
   6   3  11        4.36       27.34     27.34 o 
   7   3  11        0.26        8.15     24.45 o 
   8   3  11       15.91       69.90     26.88 o 
 -11   4  11       36.54       40.73     20.61 o 
 -10   4  11        0.11        5.98     17.94 o 
  -9   4  11        0.89       38.04     23.25 o 
  -8   4  11        0.04       22.30     22.30 o 
  -7   4  11        0.28        2.35     23.46 o 
  -6   4  11       44.18       14.77     29.53 o 
  -5   4  11       17.01       20.59     28.31 o 
  -4   4  11       71.68       10.75     32.25 o 
  -3   4  11       69.92       81.19     27.98 o 
  -2   4  11       26.13        2.92     29.12 o 
  -1   4  11       18.48       30.18     30.18 o 
   0   4  11        0.46       37.10     30.92 o 
   1   4  11       58.74       46.83     29.26 o 
   2   4  11       39.58       65.47     28.46 o 
   3   4  11        0.83       27.91     27.91 o 
   4   4  11        0.26       63.26     27.49 o 
   5   4  11       11.73       10.93     19.02 o 
   6   4  11        0.18       10.74     26.84 o 
   7   4  11        2.53       23.85     29.15 o 
   8   4  11        1.42        5.22     28.68 o 
 -10   5  11        1.80       19.69     19.69 o 
  -9   5  11        0.28       20.78     20.78 o 
  -8   5  11        2.75       17.50     24.07 o 
  -7   5  11        0.85       11.50     22.98 o 
  -6   5  11        0.23       26.51     24.10 o 
  -5   5  11        0.13       20.18     25.23 o 
  -4   5  11       44.78       58.10     31.69 o 
  -3   5  11        1.43       30.37     30.37 o 
  -2   5  11        1.42       14.43     28.85 o 
  -1   5  11       76.23       99.25     30.08 o 
   0   5  11        3.50       34.16     31.04 o 
   1   5  11        0.18       77.43     32.76 o 
   2   5  11        3.74       31.86     31.86 o 
   3   5  11        4.30       16.98     28.30 o 
   4   5  11        4.82       27.75     27.75 o 
   5   5  11        1.50       27.26     27.26 o 
   6   5  11       48.54       50.88     29.46 o 
   7   5  11        4.43        7.89     26.26 o 
 -10   6  11        0.49       15.71     19.63 o 
  -9   6  11        9.39       16.52     22.72 o 
  -8   6  11        8.04       23.83     23.83 o 
  -7   6  11       12.08        2.27     24.99 o 
  -6   6  11       51.53       73.75     28.54 o 
  -5   6  11        4.11       29.91     29.91 o 
  -4   6  11        8.51       15.67     26.13 o 
  -3   6  11       24.26        8.22     30.15 o 
  -2   6  11       17.10       34.49     34.49 o 
  -1   6  11       40.81       93.45     33.16 o 
   0   6  11       28.54       40.85     34.57 o 
   1   6  11       28.77      103.69     27.45 o 
   2   6  11       13.85       26.73     29.67 o 
   3   6  11       17.77       57.93     28.96 o 
   4   6  11        0.01       48.12     28.31 o 
   5   6  11       75.90        8.30     33.21 o 
   6   6  11        1.25       32.45     32.45 o 
   7   6  11       29.94       92.29     26.36 o 
  -9   7  11        4.48       24.80     24.80 o 
  -8   7  11        7.65        6.49     23.79 o 
  -7   7  11        1.82       36.20     22.62 o 
  -6   7  11        2.94       35.48     23.65 o 
  -5   7  11      138.70       84.23     32.20 o 
  -4   7  11        0.09       33.78     25.98 o 
  -3   7  11       19.83        2.74     30.05 o 
  -2   7  11       22.56       31.64     28.75 o 
  -1   7  11        6.37        9.10     36.39 o 
   0   7  11        3.16       38.33     38.33 o 
   1   7  11        1.08       78.22     31.29 o 
   2   7  11       11.60       82.41     30.52 o 
   3   7  11        0.10       41.68     29.77 o 
   4   7  11       41.98      113.22     31.94 o 
   5   7  11        0.47       33.96     33.96 o 
   6   7  11       28.43       46.80     27.53 o 
  -7   8  11       24.91        9.07     29.48 o 
  -6   8  11        6.65       28.42     28.42 o 
  -5   8  11        0.53       29.72     29.72 o 
  -4   8  11        2.89       36.37     25.98 o 
  -3   8  11        5.66       30.07     30.07 o 
  -2   8  11       21.91       54.82     31.74 o 
  -1   8  11       27.17        6.11     36.67 o 
   0   8  11        4.20       16.27     39.04 o 
   1   8  11        0.13       22.46     38.49 o 
   2   8  11        6.83       37.64     37.64 o 
   3   8  11        4.70       18.37     33.68 o 
   4   8  11        1.78        2.99     35.80 o 
  -5   9  11       11.49        9.96     29.88 o 
  -4   9  11        0.00       31.34     31.34 o 
  -3   9  11       29.57       32.98     32.98 o 
  -2   9  11        5.46       29.06     34.86 o 
  -1   9  11        0.52       24.71     33.97 o 
   0   9  11        5.26       16.58     36.46 o 
   1   9  11       21.09       32.83     36.12 o 
   2   9  11        0.41       64.41     35.42 o 
  -8   0  12        5.61       28.31     31.45 o 
  -7   0  12       14.75       59.68     33.14 o 
  -6   0  12        6.39       58.93     34.67 o 
  -5   0  12        1.27       46.77     35.97 o 
  -4   0  12        3.20       40.82     40.82 o 
  -3   0  12       97.62       79.91     45.67 o 
  -2   0  12       75.23       97.02     42.69 o 
  -1   0  12        8.56       55.01     43.23 o 
   0   0  12       18.71       31.40     43.19 o 
   1   0  12        4.75       38.76     35.23 o 
   2   0  12        0.22       30.36     30.36 o 
   3   0  12        1.07        0.00     29.87 o 
   4   0  12        0.01       36.26     36.26 o 
  -7   1  12        1.74       30.14     27.12 o 
  -6   1  12       10.35        0.00     31.58 o 
  -5   1  12       19.79        0.00     36.20 o 
  -4   1  12        4.11        3.42     37.51 o 
  -3   1  12       19.74        3.52     38.67 o 
  -2   1  12      214.24      281.30     39.67 o 
  -1   1  12       89.67       44.08     44.08 o 
   0   1  12       13.53       51.63     33.19 o 
   1   1  12        0.81       19.94     33.23 o 
   2   1  12        1.06       19.20     32.00 o 
   3   1  12        4.98       44.10     31.50 o 
   4   1  12        9.99        3.12     28.13 o 
  -7   2  12       14.89       53.30     28.04 o 
  -6   2  12        3.27        5.88     32.37 o 
  -5   2  12        3.29       82.93     30.72 o 
  -4   2  12        3.13       60.65     28.73 o 
  -3   2  12       35.46        6.61     39.64 o 
  -2   2  12        0.16       37.45     34.03 o 
  -1   2  12        0.07       38.32     38.32 o 
   0   2  12       15.53       52.67     38.64 o 
   1   2  12        0.10       15.94     35.07 o 
   2   2  12        0.00       18.47     30.78 o 
   3   2  12        3.61        9.09     30.25 o 
   4   2  12        1.45       65.92     29.96 o 
  -6   3  12       25.88       22.35     27.93 o 
  -5   3  12        0.03       75.94     32.14 o 
  -4   3  12       10.38       39.55     33.48 o 
  -3   3  12       32.48       72.65     34.75 o 
  -2   3  12       14.80       26.13     35.94 o 
  -1   3  12       25.56       43.67     36.96 o 
   0   3  12       10.70       88.42     37.41 o 
   1   3  12       40.73       71.76     34.32 o 
   2   3  12       39.43       51.25     30.15 o 
   3   3  12       17.15        5.92     32.49 o 
  -6   4  12        0.57       37.64     29.58 o 
  -5   4  12       29.25       33.79     33.79 o 
  -4   4  12       12.83       32.37     32.37 o 
  -3   4  12       14.21       45.97     36.77 o 
  -2   4  12       13.94       38.18     38.18 o 
  -1   4  12        0.02       36.15     36.15 o 
   0   4  12        5.49       40.16     40.16 o 
   1   4  12       36.46       34.19     34.19 o 
   2   4  12        6.52       84.10     33.04 o 
  -4   5  12       42.44      120.62     37.34 o 
  -3   5  12       18.03       21.02     36.02 o 
  -2   5  12       11.86       37.57     34.45 o 
  -1   5  12       22.58       35.78     35.78 o 
   0   5  12        1.79       50.00     36.67 o 
   1   5  12       23.77       25.11     34.53 o 
                                                 
